# Supplementary material for: Single-cell omics and flow cytometry identify distinct immune states of dural and brain-infiltrating IL-17-producing γδ T cells after experimental stroke
Source: J Neuroinflammation. 2026 Apr 9;23:127. doi: 10.1186/s12974-026-03794-3 (PMC13088706; doi:10.1186/s12974-026-03794-3)
Supplement: Supplementary file 1 — Supplementary Material 1. [file 12974_2026_3794_MOESM1_ESM.md]

# Codes for This paper


```
Title: Single-cell omics and flow cytometry identify distinct immune states of dural and brain-infiltrating IL-17-producing γδ T cells after experimental stroke

Author: Mingming Zha, MD1,2*, Alina Jander, MD1*, Haodi Cai, MD1,3, Marius Piepke, MD1, Karoline Degenhardt, PhD1, Leo Winter, MDc1, Tim Magnus, MD1, Mathias Gelderblom, MD1#

1 Department of Neurology, University Medical Center Hamburg-Eppendorf, Hamburg, Germany.
2 Department of Neurology, First Affiliated Hospital, School of Medicine, Zhejiang University, Zhejiang, China.
3 Department of Neurology, the First Affiliated Hospital of Soochow University, Jiangsu, China

*Contributed equally

#Corresponding author: Mathias Gelderblom
Department of Neurology
University Medical Center Hamburg-Eppendorf
Martinistrasse 52, 20246 Hamburg, Germany
E-mail: m.gelderblom@uke.de
```


## Part 1. Data purification for Figure 1 (2023Cell+2022NC+2023GM+2022RB+2022JCBFM)


```R
# Doublet exclusion and QC
# This part was finished on PC

library(Seurat)
library(ggplot2)
library(sctransform)
library(patchwork)
library(dplyr)
library(tidyverse)
library(magrittr)
library(Matrix)
library(hdf5r)
library(DoubletFinder)
library(readxl)
library(harmony)
library(glmGamPoi)

#-----------------------------------------------------#
set.seed(012345)

# 2023 Cell
## Dura-naive
data_dir <- 'Data/2023Cell/MEN_naive'
list.files(data_dir)
sc.data <- Read10X(data.dir = data_dir)
Dura_naive <- CreateSeuratObject(counts=sc.data, min.cells = 10, min.features = 200)
Dura_naive$tissue <- 'Dura'
Dura_naive$group <- 'Ctrl'
Dura_naive$origin <- '2023 Zeynep Ilgin Kolabas'
Dura_naive$sample <- 'Dura_naive_2023C'
Dura_naive[["percent.mito"]] <- PercentageFeatureSet(Dura_naive, pattern = '^Mt|^mt')
Dura_naive[["percent.ribo"]] <- PercentageFeatureSet(Dura_naive, pattern = '^Rps|^Rpl')
VlnPlot(Dura_naive,c("percent.mito"))+geom_hline(yintercept = 20)
dim(Dura_naive)
FeatureScatter(Dura_naive, feature1 = "nCount_RNA", feature2 = "nFeature_RNA")+
  geom_vline(xintercept = 12000)+geom_hline(yintercept = 4000)
Dura_naive <- Dura_naive%>%
  subset(nFeature_RNA<4000 & nCount_RNA<12000 & percent.mito < 20)
dim(Dura_naive)

## Dura-sham
data_dir <- 'Data/2023Cell/MEN_sham'
list.files(data_dir)
sc.data <- Read10X(data.dir = data_dir)
Dura_sham <- CreateSeuratObject(counts=sc.data, min.cells = 10, min.features = 200)
Dura_sham$tissue <- 'Dura'
Dura_sham$group <- 'Ctrl'
Dura_sham$origin <- '2023 Zeynep Ilgin Kolabas'
Dura_sham$sample <- 'Dura_sham_2023C'
Dura_sham[["percent.mito"]] <- PercentageFeatureSet(Dura_sham, pattern = '^Mt|^mt')
Dura_sham[["percent.ribo"]] <- PercentageFeatureSet(Dura_sham, pattern = '^Rps|^Rpl')
VlnPlot(Dura_sham,c("percent.mito"))+geom_hline(yintercept = 20)
dim(Dura_sham)
FeatureScatter(Dura_sham, feature1 = "nCount_RNA", feature2 = "nFeature_RNA")+
  geom_vline(xintercept = 12000)+geom_hline(yintercept = 4000)
Dura_sham <- Dura_sham%>%
  subset(nFeature_RNA<4000 & nCount_RNA<12000 & percent.mito < 20)
dim(Dura_sham)

## Dura-tMCAO_day3_rep1
data_dir <- 'Data/2023Cell/MEN_tMCAO_Day3_rep1'
list.files(data_dir)
sc.data <- Read10X(data.dir = data_dir)
Dura_tMCAO_day3_1 <- CreateSeuratObject(counts=sc.data, min.cells = 10, min.features = 200)
Dura_tMCAO_day3_1$tissue <- 'Dura'
Dura_tMCAO_day3_1$group <- 'Day3'
Dura_tMCAO_day3_1$origin <- '2023 Zeynep Ilgin Kolabas'
Dura_tMCAO_day3_1$sample <- 'Dura_Day3_1_2023C'
Dura_tMCAO_day3_1[["percent.mito"]] <- PercentageFeatureSet(Dura_tMCAO_day3_1, pattern = '^Mt|^mt')
Dura_tMCAO_day3_1[["percent.ribo"]] <- PercentageFeatureSet(Dura_tMCAO_day3_1, pattern = '^Rps|^Rpl')
VlnPlot(Dura_tMCAO_day3_1,c("percent.mito"))+geom_hline(yintercept = 20)
dim(Dura_tMCAO_day3_1)
FeatureScatter(Dura_tMCAO_day3_1, feature1 = "nCount_RNA", feature2 = "nFeature_RNA")+
  geom_vline(xintercept = 12000)+geom_hline(yintercept = 4000)
Dura_tMCAO_day3_1 <- Dura_tMCAO_day3_1%>%
  subset(nFeature_RNA<4000 & nCount_RNA<12000 & percent.mito < 20)
dim(Dura_tMCAO_day3_1)

## Dura-tMCAO_day3_rep2
data_dir <- 'Data/2023Cell/MEN_tMCAO_Day3_rep2'
list.files(data_dir)
sc.data <- Read10X(data.dir = data_dir)
Dura_tMCAO_day3_2 <- CreateSeuratObject(counts=sc.data, min.cells = 10, min.features = 200)
Dura_tMCAO_day3_2$tissue <- 'Dura'
Dura_tMCAO_day3_2$group <- 'Day3'
Dura_tMCAO_day3_2$origin <- '2023 Zeynep Ilgin Kolabas'
Dura_tMCAO_day3_2$sample <- 'Dura_Day3_2_2023C'
Dura_tMCAO_day3_2[["percent.mito"]] <- PercentageFeatureSet(Dura_tMCAO_day3_2, pattern = '^Mt|^mt')
Dura_tMCAO_day3_2[["percent.ribo"]] <- PercentageFeatureSet(Dura_tMCAO_day3_2, pattern = '^Rps|^Rpl')
VlnPlot(Dura_tMCAO_day3_2,c("percent.mito"))+geom_hline(yintercept = 20)
dim(Dura_tMCAO_day3_2)
FeatureScatter(Dura_tMCAO_day3_2, feature1 = "nCount_RNA", feature2 = "nFeature_RNA")+
  geom_vline(xintercept = 12000)+geom_hline(yintercept = 4000)
Dura_tMCAO_day3_2 <- Dura_tMCAO_day3_2%>%
  subset(nFeature_RNA<4000 & nCount_RNA<12000 & percent.mito < 20)
dim(Dura_tMCAO_day3_2)

#-----------------------------------------------------#

# 2022NC
## Brain-Ctrl
sc.data <- Read10X(data.dir = "Data/2022NC/Ctrl_Brain")
Brain_Ctrl_2022NC <- CreateSeuratObject(counts=sc.data, min.cells = 10,min.features = 200)
Brain_Ctrl_2022NC$tissue <- 'Brain'
Brain_Ctrl_2022NC$group <- 'Ctrl'
Brain_Ctrl_2022NC$origin <- "2022 Carolin Beuker"
Brain_Ctrl_2022NC$sample <- 'Brain_Ctrl_2022NC'
Brain_Ctrl_2022NC[["percent.mito"]] <- PercentageFeatureSet(Brain_Ctrl_2022NC, pattern = '^Mt|^mt')
Brain_Ctrl_2022NC[["percent.ribo"]] <- PercentageFeatureSet(Brain_Ctrl_2022NC, pattern = '^Rps|^Rpl')
VlnPlot(Brain_Ctrl_2022NC,c("percent.mito"))+geom_hline(yintercept = 20)
dim(Brain_Ctrl_2022NC)
FeatureScatter(Brain_Ctrl_2022NC, feature1 = "nCount_RNA", feature2 = "nFeature_RNA")+geom_vline(xintercept = 9000)+geom_hline(yintercept = 3000)
Brain_Ctrl_2022NC <- Brain_Ctrl_2022NC%>%
  subset(nFeature_RNA<3000 & nCount_RNA<9000 & percent.mito < 20)
dim(Brain_Ctrl_2022NC)

## Brain-tMCAO_day1 rep1
sc.data <- Read10X(data.dir = "Data/2022NC/Stroke_Day1_Brain/R1")
Brain_Day1_1_2022NC <- CreateSeuratObject(counts=sc.data, min.cells = 10,min.features = 200)
Brain_Day1_1_2022NC$tissue <- 'Brain'
Brain_Day1_1_2022NC$group <- 'Day1'
Brain_Day1_1_2022NC$origin <- "2022 Carolin Beuker"
Brain_Day1_1_2022NC$sample <- "Brain_Day1_1_2022NC"
Brain_Day1_1_2022NC[["percent.mito"]] <- PercentageFeatureSet(Brain_Day1_1_2022NC, pattern = '^Mt|^mt')
Brain_Day1_1_2022NC[["percent.ribo"]] <- PercentageFeatureSet(Brain_Day1_1_2022NC, pattern = '^Rps|^Rpl')
VlnPlot(Brain_Day1_1_2022NC,c("percent.mito"))+geom_hline(yintercept = 20)
FeatureScatter(Brain_Day1_1_2022NC, feature1 = "nCount_RNA", feature2 = "nFeature_RNA")+geom_vline(xintercept = 9000)+geom_hline(yintercept = 3000)
dim(Brain_Day1_1_2022NC)
Brain_Day1_1_2022NC <- Brain_Day1_1_2022NC%>%
  subset(nFeature_RNA<3000 & nCount_RNA<9000 & percent.mito < 20)
dim(Brain_Day1_1_2022NC)

## Brain-tMCAO_day1 rep2
sc.data <- Read10X(data.dir = "Data/2022NC/Stroke_Day1_Brain/R2")
Brain_Day1_2_2022NC <- CreateSeuratObject(counts=sc.data, min.cells = 10,min.features = 200)
Brain_Day1_2_2022NC$tissue <- 'Brain'
Brain_Day1_2_2022NC$group <- 'Day1'
Brain_Day1_2_2022NC$origin <- "2022 Carolin Beuker"
Brain_Day1_2_2022NC$sample <- "Brain_Day1_2_2022NC"
Brain_Day1_2_2022NC[["percent.mito"]] <- PercentageFeatureSet(Brain_Day1_2_2022NC, pattern = '^Mt|^mt')
Brain_Day1_2_2022NC[["percent.ribo"]] <- PercentageFeatureSet(Brain_Day1_2_2022NC, pattern = '^Rps|^Rpl')
VlnPlot(Brain_Day1_2_2022NC,c("percent.mito"))+geom_hline(yintercept = 20)
FeatureScatter(Brain_Day1_2_2022NC, feature1 = "nCount_RNA", feature2 = "nFeature_RNA")+geom_vline(xintercept = 9000)+geom_hline(yintercept = 3000)
dim(Brain_Day1_2_2022NC)
Brain_Day1_2_2022NC <- Brain_Day1_2_2022NC%>%
  subset(nFeature_RNA<3000 & nCount_RNA<9000 & percent.mito < 20)
dim(Brain_Day1_2_2022NC)

## Brain-tMCAO_day3
sc.data <- Read10X(data.dir = "Data/2022NC/Stroke_Day3_Brain")
Brain_day3_2022NC <- CreateSeuratObject(counts=sc.data, min.cells = 10,min.features = 200)
Brain_day3_2022NC$tissue <- 'Brain'
Brain_day3_2022NC$group <- 'Day3'
Brain_day3_2022NC$origin <- "2022 Carolin Beuker"
Brain_day3_2022NC$sample <- "Brain_day3_2022NC"
Brain_day3_2022NC[["percent.mito"]] <- PercentageFeatureSet(Brain_day3_2022NC, pattern = '^Mt|^mt')
Brain_day3_2022NC[["percent.ribo"]] <- PercentageFeatureSet(Brain_day3_2022NC, pattern = '^Rps|^Rpl')
VlnPlot(Brain_day3_2022NC,c("percent.mito"))+geom_hline(yintercept = 20)
FeatureScatter(Brain_day3_2022NC, feature1 = "nCount_RNA", feature2 = "nFeature_RNA")+geom_vline(xintercept = 12000)+geom_hline(yintercept = 4000)
dim(Brain_day3_2022NC)
Brain_day3_2022NC <- Brain_day3_2022NC%>%
  subset(nFeature_RNA<4000 & nCount_RNA<12000 & percent.mito < 20)
dim(Brain_day3_2022NC)

## Dura-Ctrl
sc.data <- Read10X(data.dir = "Data/2022NC/Ctrl_Dura")
Dura_Ctrl <- CreateSeuratObject(counts=sc.data, min.cells = 10,min.features = 200)
Dura_Ctrl$tissue <- 'Dura'
Dura_Ctrl$group <- 'Ctrl'
Dura_Ctrl$origin <- '2022 Carolin Beuker'
Dura_Ctrl$sample <- 'Dura_Ctrl_2022NC'
Dura_Ctrl[["percent.mito"]] <- PercentageFeatureSet(Dura_Ctrl, pattern = '^Mt|^mt')
Dura_Ctrl[["percent.ribo"]] <- PercentageFeatureSet(Dura_Ctrl, pattern = '^Rps|^Rpl')
VlnPlot(Dura_Ctrl,c("percent.mito"))+geom_hline(yintercept = 20)
FeatureScatter(Dura_Ctrl, feature1 = "nCount_RNA", feature2 = "nFeature_RNA")+geom_vline(xintercept = 10000)+geom_hline(yintercept = 4000)
dim(Dura_Ctrl)
Dura_Ctrl <- Dura_Ctrl%>%
  subset(nFeature_RNA<4000 & nCount_RNA<10000 & percent.mito < 20)
dim(Dura_Ctrl)

## Dura-tMCAO_day1
sc.data <- Read10X(data.dir = "Data/2022NC/Stroke_Day1_Dura")
Dura_day1 <- CreateSeuratObject(counts=sc.data, min.cells = 10,min.features = 200)
Dura_day1$tissue <- 'Dura'
Dura_day1$group <- 'Day1'
Dura_day1$origin <- '2022 Carolin Beuker'
Dura_day1$sample <- 'Dura_day1_2022NC'
Dura_day1[["percent.mito"]] <- PercentageFeatureSet(Dura_day1, pattern = '^Mt|^mt')
Dura_day1[["percent.ribo"]] <- PercentageFeatureSet(Dura_day1, pattern = '^Rps|^Rpl')
VlnPlot(Dura_day1,c("percent.mito"))+geom_hline(yintercept = 20)
FeatureScatter(Dura_day1, feature1 = "nCount_RNA", feature2 = "nFeature_RNA")+geom_vline(xintercept = 10000)+geom_hline(yintercept = 4000)
dim(Dura_day1)
Dura_day1 <- Dura_day1%>%
  subset(nFeature_RNA<4000 & nCount_RNA<10000 & percent.mito < 20)
dim(Dura_day1)

## Pia-Ctrl
sc.data <- Read10X(data.dir = "Data/2022NC/Ctrl_Pia")
Pia_Ctrl <- CreateSeuratObject(counts=sc.data, min.cells = 10,min.features = 100)
Pia_Ctrl$tissue <- 'Pia'
Pia_Ctrl$group <- 'Ctrl'
Pia_Ctrl$origin <- '2022 Carolin Beuker'
Pia_Ctrl$sample <- 'Pia_Ctrl_2022NC'
Pia_Ctrl[["percent.mito"]] <- PercentageFeatureSet(Pia_Ctrl, pattern = '^Mt|^mt')
Pia_Ctrl[["percent.ribo"]] <- PercentageFeatureSet(Pia_Ctrl, pattern = '^Rps|^Rpl')
VlnPlot(Pia_Ctrl,c("percent.mito"))+geom_hline(yintercept = 20)
FeatureScatter(Pia_Ctrl, feature1 = "nCount_RNA", feature2 = "nFeature_RNA")+geom_vline(xintercept = 7000)+geom_hline(yintercept = 3000)
dim(Pia_Ctrl)
Pia_Ctrl <- Pia_Ctrl%>%
  subset(nFeature_RNA<3000 & nCount_RNA<7000 & percent.mito < 20)
dim(Pia_Ctrl)

## Pia-tMCAO_day1
sc.data <- Read10X(data.dir = "Data/2022NC/Stroke_Day1_Pia")
Pia_day1 <- CreateSeuratObject(counts=sc.data, min.cells = 10,min.features = 200)
Pia_day1$tissue <- 'Pia'
Pia_day1$group <- 'Day1'
Pia_day1$origin <- '2022 Carolin Beuker'
Pia_day1$sample <- 'Pia_day1_2022NC'
Pia_day1[["percent.mito"]] <- PercentageFeatureSet(Pia_day1, pattern = '^Mt|^mt')
Pia_day1[["percent.ribo"]] <- PercentageFeatureSet(Pia_day1, pattern = '^Rps|^Rpl')
VlnPlot(Pia_day1,c("percent.mito"))+geom_hline(yintercept = 20)
FeatureScatter(Pia_day1, feature1 = "nCount_RNA", feature2 = "nFeature_RNA")+geom_vline(xintercept = 8000)+geom_hline(yintercept = 3000)
dim(Pia_day1)
Pia_day1 <- Pia_day1%>%
  subset(nFeature_RNA<3000 & nCount_RNA<8000 & percent.mito < 20)
dim(Pia_day1)

#-----------------------------------------------------#

# 2023 Genome Medicine
## SRR26331710 Sham
sc.data <- Read10X(data.dir = "Data/2023GM/SRR26331710/filtered_feature_bc_matrix/")
Sham_2023GM <- CreateSeuratObject(counts=sc.data, min.cells = 10,min.features = 200)
Sham_2023GM$tissue <- 'Brain'
Sham_2023GM$group <- 'Ctrl'
Sham_2023GM$origin <- '2023 Huiya Li'
Sham_2023GM$sample <- 'Sham_2023GM'
Sham_2023GM[["percent.mito"]] <- PercentageFeatureSet(Sham_2023GM, pattern = '^Mt|^mt')
Sham_2023GM[["percent.ribo"]] <- PercentageFeatureSet(Sham_2023GM, pattern = '^Rps|^Rpl')
VlnPlot(Sham_2023GM,c("percent.mito"))
FeatureScatter(Sham_2023GM, feature1 = "nCount_RNA", feature2 = "nFeature_RNA")+geom_vline(xintercept = 12000)+geom_hline(yintercept = 4000)
dim(Sham_2023GM)
Sham_2023GM <- Sham_2023GM%>%subset(nFeature_RNA<4000 & nCount_RNA<12000 & percent.mito < 20)
dim(Sham_2023GM)

## SRR26331709 S3h
sc.data <- Read10X(data.dir = "Data/2023GM/SRR26331709/filtered_feature_bc_matrix/")
S3h <- CreateSeuratObject(counts=sc.data, min.cells = 10,min.features = 200)
S3h$tissue <- 'Brain'
S3h$group <- 'Hour3'
S3h$origin <- '2023 Huiya Li'
S3h$sample <- 'S3h_2023GM'
S3h[["percent.mito"]] <- PercentageFeatureSet(S3h, pattern = '^Mt|^mt')
S3h[["percent.ribo"]] <- PercentageFeatureSet(S3h, pattern = '^Rps|^Rpl')
VlnPlot(S3h,c("percent.mito"))
FeatureScatter(S3h, feature1 = "nCount_RNA", feature2 = "nFeature_RNA")+geom_vline(xintercept = 12000)+geom_hline(yintercept = 4000)
dim(S3h)
S3h <- S3h%>%subset(nFeature_RNA<4000 & nCount_RNA<12000 & percent.mito < 20)
dim(S3h)

## SRR26331708 S12h
sc.data <- Read10X(data.dir = "Data/2023GM/SRR26331708/filtered_feature_bc_matrix/")
S12h <- CreateSeuratObject(counts=sc.data, min.cells = 10,min.features = 200)
S12h$tissue <- 'Brain'
S12h$group <- 'Hour12'
S12h$origin <- '2023 Huiya Li'
S12h$sample <- 'S12h_2023GM'
S12h[["percent.mito"]] <- PercentageFeatureSet(S12h, pattern = '^Mt|^mt')
S12h[["percent.ribo"]] <- PercentageFeatureSet(S12h, pattern = '^Rps|^Rpl')
VlnPlot(S12h,c("percent.mito"))
FeatureScatter(S12h, feature1 = "nCount_RNA", feature2 = "nFeature_RNA")+geom_vline(xintercept = 12000)+geom_hline(yintercept = 4000)
dim(S12h)
S12h <- S12h%>%subset(nFeature_RNA<4000 & nCount_RNA<12000 & percent.mito < 20)
dim(S12h)

## SRR26331711 S3d
sc.data <- Read10X(data.dir = "Data/2023GM/SRR26331711/filtered_feature_bc_matrix/")
S3d <- CreateSeuratObject(counts=sc.data, min.cells = 10,min.features = 200)
S3d$tissue <- 'Brain'
S3d$group <- 'Day3'
S3d$origin <- '2023 Huiya Li'
S3d$sample <- 'S3d_2023GM'
S3d[["percent.mito"]] <- PercentageFeatureSet(S3d, pattern = '^Mt|^mt')
S3d[["percent.ribo"]] <- PercentageFeatureSet(S3d, pattern = '^Rps|^Rpl')
VlnPlot(S3d,c("percent.mito"))
FeatureScatter(S3d, feature1 = "nCount_RNA", feature2 = "nFeature_RNA")+geom_vline(xintercept = 12000)+geom_hline(yintercept = 4000)
dim(S3d)
S3d <- S3d%>%subset(nFeature_RNA<4000 & nCount_RNA<12000 & percent.mito < 20)
dim(S3d)

#-----------------------------------------------------#

# 2022 Redox Biology
# Brain data from day 1 and day 2 post-tMCAO
# Read in data for day 1 (h24_wt_ip)
raw_data <-read.csv("Data/GSE197731_RAW/GSM5929214_h24_wt_ip_counts.csv.gz",row.names = 1)
s_counts <- as.matrix(raw_data)
s_counts <- as(s_counts, "sparseMatrix")
Day1_Brain_2022RB <- CreateSeuratObject(counts = s_counts, min.cells = 10, min.features = 200)
Day1_Brain_2022RB$tissue <- 'Brain'
Day1_Brain_2022RB$group <- 'Day1'
Day1_Brain_2022RB$origin <- '2022 Sinai Kim'
Day1_Brain_2022RB$sample <- 'Brain_Day1_2022RB'
Day1_Brain_2022RB[["percent.mito"]] <- PercentageFeatureSet(Day1_Brain_2022RB, pattern = '^Mt|^mt')
Day1_Brain_2022RB[["percent.ribo"]] <- PercentageFeatureSet(Day1_Brain_2022RB, pattern = '^Rps|^Rpl')
VlnPlot(Day1_Brain_2022RB,c("percent.mito"))+geom_hline(yintercept = 20)
dim(Day1_Brain_2022RB)
FeatureScatter(Day1_Brain_2022RB, feature1 = "nCount_RNA", feature2 = "nFeature_RNA")+
  geom_vline(xintercept = 12000)+geom_hline(yintercept = 4000)
Day1_Brain_2022RB <- Day1_Brain_2022RB%>%
  subset(nFeature_RNA<4000 & nCount_RNA<12000 & percent.mito < 20)
dim(Day1_Brain_2022RB)

# Read in data for day 2 (h48_wt_ip_counts)
raw_data <-read.csv("Data/GSE197731_RAW/GSM5929218_h48_wt_ip_counts.csv.gz",row.names = 1)
s_counts <- as.matrix(raw_data)
s_counts <- as(s_counts, "sparseMatrix")
Day2_Brain_2022RB <- CreateSeuratObject(counts = s_counts, min.cells = 10, min.features = 200)
Day2_Brain_2022RB$tissue <- 'Brain'
Day2_Brain_2022RB$group <- 'Day2'
Day2_Brain_2022RB$origin <- '2022 Sinai Kim'
Day2_Brain_2022RB$sample <- 'Brain_Day2_2022RB'
Day2_Brain_2022RB[["percent.mito"]] <- PercentageFeatureSet(Day2_Brain_2022RB, pattern = '^Mt|^mt')
Day2_Brain_2022RB[["percent.ribo"]] <- PercentageFeatureSet(Day2_Brain_2022RB, pattern = '^Rps|^Rpl')
VlnPlot(Day2_Brain_2022RB,c("percent.mito"))+geom_hline(yintercept = 20)
dim(Day2_Brain_2022RB)
FeatureScatter(Day2_Brain_2022RB, feature1 = "nCount_RNA", feature2 = "nFeature_RNA")+
  geom_vline(xintercept = 12000)+geom_hline(yintercept = 4000)
Day2_Brain_2022RB <- Day2_Brain_2022RB%>%
  subset(nFeature_RNA<4000 & nCount_RNA<12000 & percent.mito < 20)
dim(Day2_Brain_2022RB)

#-----------------------------------------------------#

# 2022JCBFM Ctrl and Day 1 brain
## Sham 1
sc.data <- Read10X(data.dir = "Data/GSE174574_RAW/GSM5319987_sham1")
Sham_1_2022J <- CreateSeuratObject(counts=sc.data, min.cells = 10,min.features = 200)
Sham_1_2022J$tissue <- 'Brain'
Sham_1_2022J$group <- 'Ctrl'
Sham_1_2022J$origin <- '2022 Kai Zheng'
Sham_1_2022J$sample <- 'Sham_1_2022J'
Sham_1_2022J[["percent.mito"]] <- PercentageFeatureSet(Sham_1_2022J, pattern = '^Mt|^mt')
Sham_1_2022J[["percent.ribo"]] <- PercentageFeatureSet(Sham_1_2022J, pattern = '^Rps|^Rpl')
VlnPlot(Sham_1_2022J,c("percent.mito"))
FeatureScatter(Sham_1_2022J, feature1 = "nCount_RNA", feature2 = "nFeature_RNA")+geom_vline(xintercept = 9000)+geom_hline(yintercept = 3000)
dim(Sham_1_2022J)
Sham_1_2022J <- Sham_1_2022J%>%subset(nFeature_RNA<3000 & nCount_RNA<9000 & percent.mito < 20)
dim(Sham_1_2022J)

## Sham 2
sc.data <- Read10X(data.dir = "Data/GSE174574_RAW/GSM5319988_sham2")
Sham_2_2022J <- CreateSeuratObject(counts=sc.data, min.cells = 10,min.features = 200)
Sham_2_2022J$tissue <- 'Brain'
Sham_2_2022J$group <- 'Ctrl'
Sham_2_2022J$origin <- '2022 Kai Zheng'
Sham_2_2022J$sample <- 'Sham_2_2022J'
Sham_2_2022J[["percent.mito"]] <- PercentageFeatureSet(Sham_2_2022J, pattern = '^Mt|^mt')
Sham_2_2022J[["percent.ribo"]] <- PercentageFeatureSet(Sham_2_2022J, pattern = '^Rps|^Rpl')
VlnPlot(Sham_2_2022J,c("percent.mito"))
FeatureScatter(Sham_2_2022J, feature1 = "nCount_RNA", feature2 = "nFeature_RNA")+geom_vline(xintercept = 9000)+geom_hline(yintercept = 3000)
dim(Sham_2_2022J)
Sham_2_2022J <- Sham_2_2022J%>%subset(nFeature_RNA<3000 & nCount_RNA<9000 & percent.mito < 20)
dim(Sham_2_2022J)

## Sham 3
sc.data <- Read10X(data.dir = "Data/GSE174574_RAW/GSM5319989_sham3")
Sham_3_2022J <- CreateSeuratObject(counts=sc.data, min.cells = 10,min.features = 200)
Sham_3_2022J$tissue <- 'Brain'
Sham_3_2022J$group <- 'Ctrl'
Sham_3_2022J$origin <- '2022 Kai Zheng'
Sham_3_2022J$sample <- 'Sham_3_2022J'
Sham_3_2022J[["percent.mito"]] <- PercentageFeatureSet(Sham_3_2022J, pattern = '^Mt|^mt')
Sham_3_2022J[["percent.ribo"]] <- PercentageFeatureSet(Sham_3_2022J, pattern = '^Rps|^Rpl')
VlnPlot(Sham_3_2022J,c("percent.mito"))
FeatureScatter(Sham_3_2022J, feature1 = "nCount_RNA", feature2 = "nFeature_RNA")+geom_vline(xintercept = 9000)+geom_hline(yintercept = 3000)
dim(Sham_3_2022J)
Sham_3_2022J <- Sham_3_2022J%>%subset(nFeature_RNA<3000 & nCount_RNA<9000 & percent.mito < 20)
dim(Sham_3_2022J)

## tMCAO 24 hour rep 1
sc.data <- Read10X(data.dir = "Data/GSE174574_RAW/GSM5319990_MCAO1")
Day1_1_2022J <- CreateSeuratObject(counts=sc.data, min.cells = 10,min.features = 200)
Day1_1_2022J$tissue <- 'Brain'
Day1_1_2022J$group <- 'Day1'
Day1_1_2022J$origin <- '2022 Kai Zheng'
Day1_1_2022J$sample <- 'Day1_1_2022J'
Day1_1_2022J[["percent.mito"]] <- PercentageFeatureSet(Day1_1_2022J, pattern = '^Mt|^mt')
Day1_1_2022J[["percent.ribo"]] <- PercentageFeatureSet(Day1_1_2022J, pattern = '^Rps|^Rpl')
VlnPlot(Day1_1_2022J,c("percent.mito"))
FeatureScatter(Day1_1_2022J, feature1 = "nCount_RNA", feature2 = "nFeature_RNA")+geom_vline(xintercept = 12000)+geom_hline(yintercept = 4000)
dim(Day1_1_2022J)
Day1_1_2022J <- Day1_1_2022J%>%subset(nFeature_RNA<4000 & nCount_RNA<12000 & percent.mito < 20)
dim(Day1_1_2022J)

## tMCAO 24 hour rep 2
sc.data <- Read10X(data.dir = "Data/GSE174574_RAW/GSM5319991_MCAO2")
Day1_2_2022J <- CreateSeuratObject(counts=sc.data, min.cells = 10,min.features = 200)
Day1_2_2022J$tissue <- 'Brain'
Day1_2_2022J$group <- 'Day1'
Day1_2_2022J$origin <- '2022 Kai Zheng'
Day1_2_2022J$sample <- 'Day1_2_2022J'
Day1_2_2022J[["percent.mito"]] <- PercentageFeatureSet(Day1_2_2022J, pattern = '^Mt|^mt')
Day1_2_2022J[["percent.ribo"]] <- PercentageFeatureSet(Day1_2_2022J, pattern = '^Rps|^Rpl')
VlnPlot(Day1_2_2022J,c("percent.mito"))
FeatureScatter(Day1_2_2022J, feature1 = "nCount_RNA", feature2 = "nFeature_RNA")+geom_vline(xintercept = 12000)+geom_hline(yintercept = 4000)
dim(Day1_2_2022J)
Day1_2_2022J <- Day1_2_2022J%>%subset(nFeature_RNA<4000 & nCount_RNA<12000 & percent.mito < 20)
dim(Day1_2_2022J)

## tMCAO 24 hour rep 3
sc.data <- Read10X(data.dir = "Data/GSE174574_RAW/GSM5319992_MCAO3")
Day1_3_2022J <- CreateSeuratObject(counts=sc.data, min.cells = 10,min.features = 200)
Day1_3_2022J$tissue <- 'Brain'
Day1_3_2022J$group <- 'Day1'
Day1_3_2022J$origin <- '2022 Kai Zheng'
Day1_3_2022J$sample <- 'Day1_3_2022J'
Day1_3_2022J[["percent.mito"]] <- PercentageFeatureSet(Day1_3_2022J, pattern = '^Mt|^mt')
Day1_3_2022J[["percent.ribo"]] <- PercentageFeatureSet(Day1_3_2022J, pattern = '^Rps|^Rpl')
VlnPlot(Day1_3_2022J,c("percent.mito"))
FeatureScatter(Day1_3_2022J, feature1 = "nCount_RNA", feature2 = "nFeature_RNA")+geom_vline(xintercept = 12000)+geom_hline(yintercept = 4000)
dim(Day1_3_2022J)
Day1_3_2022J <- Day1_3_2022J%>%subset(nFeature_RNA<4000 & nCount_RNA<12000 & percent.mito < 20)
dim(Day1_3_2022J)

#-----------------------------------------------------#

# Exclude doublet for all samples
filtered_list <- list(Dura_naive,Dura_sham,Dura_tMCAO_day3_1,Dura_tMCAO_day3_2,
                      Brain_Ctrl_2022NC,Brain_Day1_1_2022NC,Brain_Day1_2_2022NC,Brain_day3_2022NC,
                      Dura_Ctrl,Dura_day1,Pia_Ctrl,Pia_day1,
                      Sham_2023GM,S3h,S12h,S3d,
                      Day1_Brain_2022RB,Day2_Brain_2022RB,
                      Sham_1_2022J,Sham_2_2022J,Sham_3_2022J,
                      Day1_1_2022J,Day1_2_2022J,Day1_3_2022J)

library(DoubletFinder)
min.pc <- 10

# loop through samples to find doublets
for (i in 1:length(filtered_list)) {
  # print the sample we are on
  print(paste0("Sample ",i))
  
  # Pre-process seurat object with standard seurat workflow
  sce.sample <- SCTransform(filtered_list[[i]])
  sce.sample <- RunPCA(sce.sample)
  sce.sample <- RunUMAP(sce.sample, dims = 1:min.pc)
  sce.sample <- FindNeighbors(sce.sample, dims = 1:min.pc, verbose = FALSE)
  sce.sample <- FindClusters(sce.sample, verbose = FALSE)
  
  # pK identification (no ground-truth)
  sweep.res.list <- paramSweep(sce.sample, PCs = 1:min.pc,sct = T)
  sweep.stats <- summarizeSweep(sweep.res.list,GT = FALSE)
  bcmvn <- find.pK(sweep.stats)
  ggplot(bcmvn, aes(pK, BCmetric, group = 1))+
    geom_point()+
    geom_line()
  
  # select the pK that corresponds to max bcmvn to optimize doublet detection
  pK_bcmvn <- bcmvn$pK[which.max(bcmvn$BCmetric)] %>% as.character() %>% as.numeric()
  
  ## Homotypic doublet proportion estimate
  annotations <- sce.sample@meta.data$seurat_clusters
  homotypic.prop <- modelHomotypic(annotations) 
  nExp.poi <- round(nrow(sce.sample@meta.data)/5000 * 0.04 * nrow(sce.sample@meta.data)) ## Assuming 4% doublet formation rate for 5000 cells - tailor for your dataset
  nExp.poi.adj <- round(nExp.poi * (1 - homotypic.prop))
  
  # run DoubletFinder
  sce.sample <- doubletFinder(seu = sce.sample, 
                              PCs = 1:min.pc, 
                              pK = pK_bcmvn,
                              nExp = nExp.poi.adj,sct = T)
  metadata <- sce.sample@meta.data
  colnames(metadata)[15] <- "doublet_finder"
  sce.sample@meta.data <- metadata 
  
  # subset and save
  sce.singlet <- subset(sce.sample,doublet_finder == "Singlet")
  filtered_list[[i]] <- sce.singlet
  remove(sce.singlet)
}

saveRDS(filtered_list,"sce_after_DF_for_Figure1.rds")

# Session info
R version 4.5.0 (2025-04-11)
Platform: aarch64-apple-darwin20
Running under: macOS Sequoia 15.7.4

attached base packages:
[1] stats     graphics  grDevices utils     datasets  methods   base     

other attached packages:
 [1] glmGamPoi_1.22.0    harmony_1.2.4       Rcpp_1.1.0          readxl_1.4.5        DoubletFinder_2.0.6 hdf5r_1.3.12       
 [7] Matrix_1.7-4        magrittr_2.0.4      lubridate_1.9.4     forcats_1.0.1       stringr_1.6.0       purrr_1.2.1        
[13] readr_2.1.6         tidyr_1.3.2         tibble_3.3.0        tidyverse_2.0.0     dplyr_1.1.4         patchwork_1.3.2    
[19] sctransform_0.4.2   ggplot2_4.0.1       Seurat_5.4.0        SeuratObject_5.3.0  sp_2.2-0           

loaded via a namespace (and not attached):
  [1] RColorBrewer_1.1-3          rstudioapi_0.17.1           jsonlite_2.0.0              spatstat.utils_3.2-0       
  [5] farver_2.1.2                fields_17.1                 vctrs_0.6.5                 ROCR_1.0-11                
  [9] spatstat.explore_3.6-0      S4Arrays_1.10.1             htmltools_0.5.9             cellranger_1.1.0           
 [13] SparseArray_1.10.8          parallelly_1.46.1           KernSmooth_2.23-26          htmlwidgets_1.6.4          
 [17] ica_1.0-3                   plyr_1.8.9                  plotly_4.11.0               zoo_1.8-15                 
 [21] igraph_2.2.1                mime_0.13                   lifecycle_1.0.5             pkgconfig_2.0.3            
 [25] R6_2.6.1                    fastmap_1.2.0               MatrixGenerics_1.22.0       fitdistrplus_1.2-4         
 [29] future_1.68.0               shiny_1.12.1                digest_0.6.39               S4Vectors_0.48.0           
 [33] tensor_1.5.1                RSpectra_0.16-2             irlba_2.3.5.1               GenomicRanges_1.62.1       
 [37] beachmat_2.26.0             progressr_0.18.0            spatstat.sparse_3.1-0       timechange_0.3.0           
 [41] httr_1.4.7                  polyclip_1.10-7             abind_1.4-8                 compiler_4.5.0             
 [45] bit64_4.6.0-1               withr_3.0.2                 S7_0.2.1                    fastDummies_1.7.5          
 [49] maps_3.4.3                  MASS_7.3-65                 DelayedArray_0.36.0         tools_4.5.0                
 [53] lmtest_0.9-40               otel_0.2.0                  httpuv_1.6.16               future.apply_1.20.1        
 [57] goftest_1.2-3               glue_1.8.0                  nlme_3.1-168                promises_1.5.0             
 [61] grid_4.5.0                  Rtsne_0.17                  cluster_2.1.8.1             reshape2_1.4.5             
 [65] generics_0.1.4              gtable_0.3.6                spatstat.data_3.1-9         tzdb_0.5.0                 
 [69] data.table_1.18.0           hms_1.1.4                   XVector_0.50.0              BiocGenerics_0.56.0        
 [73] spatstat.geom_3.6-1         RcppAnnoy_0.0.22            ggrepel_0.9.6               RANN_2.6.2                 
 [77] pillar_1.11.1               spam_2.11-3                 RcppHNSW_0.6.0              later_1.4.5                
 [81] splines_4.5.0               lattice_0.22-7              survival_3.8-3              bit_4.6.0                  
 [85] deldir_2.0-4                tidyselect_1.2.1            miniUI_0.1.2                pbapply_1.7-4              
 [89] gridExtra_2.3               Seqinfo_1.0.0               IRanges_2.44.0              SummarizedExperiment_1.40.0
 [93] scattermore_1.2             stats4_4.5.0                Biobase_2.70.0              matrixStats_1.5.0          
 [97] stringi_1.8.7               lazyeval_0.2.2              codetools_0.2-20            cli_3.6.5                  
[101] uwot_0.2.4                  xtable_1.8-4                reticulate_1.44.1           globals_0.18.0             
[105] spatstat.random_3.4-3       png_0.1-8                   spatstat.univar_3.1-5       parallel_4.5.0             
[109] dotCall64_1.2               listenv_0.10.0              viridisLite_0.4.2           scales_1.4.0               
[113] ggridges_0.5.7              rlang_1.1.7                 cowplot_1.2.0     
```


# Part 2. Data integration for Figure 1 related data


```R
# This part was finished on Rstudio from the server
# Data integration with harmony for Fig 1
library(Seurat)
library(ggplot2)
library(sctransform)
library(patchwork)
library(dplyr)
library(tidyverse)
library(magrittr)
library(Matrix)
library(hdf5r)
library(DoubletFinder)
library(readxl)
library(harmony)
library(glmGamPoi)

# Environment setting
options(future.fork.enable = TRUE)
options(future.globals.maxSize= 128*1024^3)
future::plan(strategy = "multicore", workers = 32)
set.seed(012345)

filtered_list <- readRDS("~/sce_after_DF_for_Figure1.rds")
sce <- merge(x = filtered_list[[1]],y = filtered_list[2:length(filtered_list)],
             add.cell.ids = c("Sample1","Sample2","Sample3","Sample4","Sample5","Sample6",
                              "Sample7","Sample8","Sample9","Sample10","Sample11","Sample12",
                              "Sample13","Sample14","Sample15","Sample16","Sample17","Sample18",
                              "Sample19","Sample20","Sample21","Sample22","Sample23","Sample24"))
sce
DefaultAssay(sce) <- 'RNA';sce
sce@assays$SCT <- NULL
sce
colnames(sce@meta.data)
keep_cols <- c("nCount_RNA","nFeature_RNA","tissue",
               "group","origin","sample","percent.mito","percent.ribo")
sce@meta.data <- sce@meta.data[, keep_cols]
colnames(sce@meta.data)
head(rownames(sce))
tail(colnames(sce))
table(sce$tissue)
table(sce$group)
table(sce$sample)
table(sce$origin)

# Check IEG expression percentage
library(readxl)
IEG <- read_excel("Dislocation related genes.xlsx")
IEG <- as.character(IEG$IEG)
genes <- as.character(rownames(sce@assays$RNA))
IEG <- as.factor(intersect(IEG,genes))
IEG
sce[["IEG"]] <- PercentageFeatureSet(sce, features = IEG)
VlnPlot(sce,'IEG',group.by = 'sample')

# Delete Mt and ribosome genes
dim(sce)
sce <- sce[!grepl('^Mt|^mt', rownames(sce)), ]
dim(sce)
sce <- sce[!grepl('^Rps|^Rpl', rownames(sce)), ]
dim(sce)

# Delete genes influencing clustering
# Recommended by Nat Aging. 2024;4(1):145-162.
sce <- sce[!grepl('Malat1', rownames(sce)), ]
sce <- sce[!grepl('Gm26917', rownames(sce)), ]
sce <- sce[!grepl('AY036118', rownames(sce)), ]
sce <- sce[!grepl('Gm42418', rownames(sce)), ]
dim(sce)

# Check nCount and nFeature
VlnPlot(sce,'nCount_RNA',group.by = 'sample')
VlnPlot(sce,'nFeature_RNA',group.by = 'sample')

# Process on merged data, adjust for nCount, nFeature, and IEG
sce <- sce %>%NormalizeData()%>%
  FindVariableFeatures(selection.method = "vst", nfeatures = 2000)%>% 
  ScaleData(vars.to.regress = c("nCount_RNA","nFeature_RNA",'IEG'))
sce <- RunPCA(sce,npcs = 50)

# Cell cycle scoring
mcc_s_gene.symbols <- readRDS("mcc_s_gene.symbols.rds")
mcc_g2m_gene.symbols <- readRDS("mcc_g2m_gene.symbols.rds")
genes <- as.character(rownames(sce@assays$RNA))
mcc_s_gene.symbols <- as.factor(intersect(mcc_s_gene.symbols,genes))
mcc_g2m_gene.symbols <- as.factor(intersect(mcc_g2m_gene.symbols,genes))
sce
sce <- JoinLayers(sce)
sce <- CellCycleScoring(sce,
                        g2m.features = mcc_g2m_gene.symbols,
                        s.features = mcc_s_gene.symbols)
DimPlot(sce,reduction = "pca",group.by= "Phase",split.by = "Phase",raster=FALSE)
saveRDS(sce,"sce_before_harmony_for_Figure1.rds")

sce <- readRDS("sce_before_harmony_for_Figure1.rds")

gc()
# harmony integration by origin
library(harmony)
table(sce$sample)
table(sce$origin)
table(sce$group)
harmonized_sce <- RunHarmony(sce,group.by.vars = "origin",reduction = "pca", reduction.save = "harmony",kmeans_init_nstart=50, kmeans_init_iter_max=500)
ElbowPlot(harmonized_sce,ndims = 50)
harmonized_sce <- RunUMAP(harmonized_sce, reduction = "harmony", dims = 1:15)
harmonized_sce <- FindNeighbors(object = harmonized_sce, reduction = "harmony",dims = 1:15)
harmonized_sce <- FindClusters(harmonized_sce,resolution = 2)
DimPlot(harmonized_sce,label=T,reduction = "umap")
harmonized_sce

# Check marker gene expression
DotPlot(harmonized_sce, features = c('Ptprc', # Cd45+
                                     'Tmem119','P2ry12', # Microglia
                                     'Cldn11','Mog','Olig1', # Oligodendrocyte
                                     'Cldn5','Flt1','Pecam1', # Endothelial cell
                                     'Slc4a5','Htr2c','Prr32', # Choroid plexus cells
                                     'Mrc1','Ms4a7', # Macrophage
                                     'Gad1','Tubb3', # Neuron
                                     'Aqp4','Ppp1r32',# Astrocyte
                                     'Cd3e','Cd4','Cd8a','Ms4a4b','Nkg7', # T/NK
                                     'Cd163l1', 'Cxcr6','Aqp3', # gdTcell
                                     'Gata3','Il1rl1', 'Il7r',# ILC2
                                     'Car2','Alas2','Gypa',# RBC
                                     'Jchain','Mzb1','Xbp1',# plasma cell
                                     'Mgp','Col1a1','Cxcl12','Pdgfrb', # Fibroblast
                                     'Itgax','Cd209a','H2-Aa', # DCs
                                     'Ccr7', 'Nudt17','Cacnb3', #migratory DC
                                     'Siglech','Bst2','Runx2', #pDC
                                     'Ebf1','Cd79b','Cd19', # B cell
                                     'S100a9','Retnlg', # Neutrophil
                                     'Cma1','Mcpt4','Cpa3','Fcer1a', # mast cell
                                     'Ccr2','Ly6c2' # cl monocyte
),cols = 'RdBu')+ RotatedAxis()

saveRDS(harmonized_sce,"sce_after_harmony_for_Figure1.rds")

#-----------------------------------------------------#

# Annotation
harmonized_sce$celltype <- harmonized_sce$seurat_clusters
levels(harmonized_sce$celltype)
levels(harmonized_sce$celltype) <- c('Endothelial cell','Endothelial cell','Microglia','Microglia','Neutrophil', # 0-4
                                     'Microglia','TNK cell','Monocyte','Doublet','Macrophage', # 5-9
                                     'Microglia','Unknown','CP cell','Fibroblast','Endothelial cell', # 10-14
                                     'Oligodendrocyte','Astrocyte','Macrophage','Endothelial cell','CP cell', # 15-19
                                     'Microglia','B cell','DC','Doublet','DC', # 20-24
                                     'Fibroblast','Endothelial cell','Macrophage','Neutrophil','TNK cell', # 25-29
                                     'Microglia','Monocyte','Endothelial cell','Macrophage','Microglia', # 30-34
                                     'Neuron','TNK cell','CP cell','Astrocyte','Oligodendrocyte', # 35-39
                                     'Endothelial cell','Neutrophil','CP cell','TNK cell','Doublet', # 40-44
                                     'Doublet','Microglia','Microglia','Neuron','Endothelial cell', # 45-49
                                     'RBC','Doublet','Doublet','DC','Neutrophil', # 50-54
                                     'Doublet','Mast cell','Doublet','Doublet') # 55-58
Idents(harmonized_sce) <- 'celltype'
DimPlot(harmonized_sce,label=T,reduction = "umap")
table(harmonized_sce$sample,harmonized_sce$celltype)

saveRDS(harmonized_sce,"sce_after_harmony_annotation.rds")

DotPlot(harmonized_sce, features = c('Ptprc', # Cd45+
                                     'Tmem119','P2ry12', # Microglia
                                     'Cldn11','Mog','Olig1', # Oligodendrocyte
                                     'Cldn5','Flt1','Pecam1', # Endothelial cell
                                     'Slc4a5','Htr2c','Prr32', # Choroid plexus cells
                                     'Mrc1','Ms4a7', # Macrophage
                                     'Gad1','Tubb3', # Neuron
                                     'Aqp4','Ppp1r32',# Astrocyte
                                     'Cd3e','Cd4','Cd8a','Ms4a4b','Nkg7', # T/NK
                                     'Cd163l1', 'Cxcr6','Aqp3', # gdTcell
                                     'Gata3','Il1rl1', 'Il7r',# ILC2
                                     'Car2','Alas2','Gypa',# RBC
                                     'Jchain','Mzb1','Xbp1',# plasma cell
                                     'Mgp','Col1a1','Cxcl12','Pdgfrb', # Fibroblast
                                     'Itgax','Cd209a','H2-Aa', # DCs
                                     'Ccr7', 'Nudt17','Cacnb3', #migratory DC
                                     'Siglech','Bst2','Runx2', #pDC
                                     'Ebf1','Cd79b','Cd19', # B cell
                                     'S100a9','Retnlg', # Neutrophil
                                     'Cma1','Mcpt4','Cpa3','Fcer1a', # mast cell
                                     'Ccr2','Ly6c2' # cl monocyte
),cols = 'RdBu')+ RotatedAxis()

# Exclude non-immune and low quality cells
# Re-integration by harmony
table(harmonized_sce$celltype)
sce <- subset(harmonized_sce,celltype%in%c('Microglia','Neutrophil','TNK cell','Monocyte','Macrophage',
                                           'B cell','DC','Mast cell'))
table(sce$celltype)
sce <- CreateSeuratObject(counts=sce[["RNA"]]$counts,meta.data = sce@meta.data)
sce <- sce %>%NormalizeData()%>%
  FindVariableFeatures(selection.method = "vst", nfeatures = 2000)%>% 
  ScaleData(vars.to.regress = c("nCount_RNA","nFeature_RNA","IEG"))
sce <- RunPCA(sce,npcs = 50)
harmonized_sce <- RunHarmony(sce,group.by.vars = "origin",reduction = "pca", reduction.save = "harmony")
ElbowPlot(harmonized_sce,ndims = 50)
harmonized_sce <- RunUMAP(harmonized_sce, reduction = "harmony", dims = 1:15)
harmonized_sce <- FindNeighbors(object = harmonized_sce, reduction = "harmony",dims = 1:15)
harmonized_sce <- FindClusters(harmonized_sce,resolution = 2)
DimPlot(harmonized_sce,label=T,reduction = "umap")
harmonized_sce

DotPlot(harmonized_sce, features = c('Ptprc', # Cd45+
                                     'Tmem119','P2ry12', # Microglia
                                     'Cldn11','Mog','Olig1', # Oligodendrocyte
                                     'Cldn5','Flt1','Pecam1', # Endothelial cell
                                     'Slc4a5','Htr2c','Prr32', # Choroid plexus cells
                                     'Mrc1','Ms4a7', # Macrophage
                                     'Gad1','Tubb3', # Neuron
                                     'Aqp4','Ppp1r32',# Astrocyte
                                     'Cd3e','Cd4','Cd8a','Ms4a4b','Nkg7', # T/NK
                                     'Cd163l1', 'Cxcr6','Aqp3', # gdTcell
                                     'Gata3','Il1rl1', 'Il7r',# ILC2
                                     'Car2','Alas2','Gypa',# RBC
                                     'Jchain','Mzb1','Xbp1',# plasma cell
                                     'Mgp','Col1a1','Cxcl12','Pdgfrb', # Fibroblast
                                     'Itgax','Cd209a','H2-Aa', # DCs
                                     'Ccr7', 'Nudt17','Cacnb3', #migratory DC
                                     'Siglech','Bst2','Runx2', #pDC
                                     'Ebf1','Cd79b','Cd19', # B cell
                                     'S100a9','Retnlg', # Neutrophil
                                     'Cma1','Mcpt4','Cpa3','Fcer1a', # mast cell
                                     'Ccr2','Ly6c2' # cl monocyte
),cols = 'RdBu')+ RotatedAxis()

harmonized_sce$celltype <- harmonized_sce$seurat_clusters
levels(harmonized_sce$celltype)
levels(harmonized_sce$celltype) <- c('Neutrophil','Microglia','TNK cell','Macrophage','Microglia', # 0-4
                                     'Microglia','Macrophage','Macrophage','Microglia','Microglia', # 5-9
                                     'Monocyte','Microglia','Microglia','B cell','Macrophage', # 10-14
                                     'Neutrophil','Microglia','DC','Microglia','DC', # 15-19
                                     'TNK cell','ILC2','Microglia','Unknown','Doublet', # 20-24
                                     'Doublet','Monocyte','Macrophage','Neutrophil','Microglia', # 25-29
                                     'TNK cell','Microglia','Low quality','Low quality','Microglia', # 30-34
                                     'Macrophage','Doublet','Low quality','DC','DC', # 35-39
                                     'Mast cell','Unknown','Microglia') # 40-42
Idents(harmonized_sce) <- 'celltype'
DimPlot(harmonized_sce,label=T,reduction = "umap")
table(harmonized_sce$sample,harmonized_sce$celltype)

saveRDS(harmonized_sce,"sce_immune_cell_after_harmony_annotation.rds")

# Purify the dataset
# Exclude doublet, unknown, and low quality cells
# Re-integration by harmony
table(harmonized_sce$celltype)
sce <- subset(harmonized_sce,celltype%in%c('Neutrophil','Microglia','TNK cell','Macrophage','Monocyte',
                                           'B cell','DC','ILC2','Mast cell'))
table(sce$celltype)
sce <- CreateSeuratObject(counts=sce[["RNA"]]$counts,meta.data = sce@meta.data)
colnames(sce@meta.data)
table(sce$orig.ident)
keep_cols <- c("orig.ident","nCount_RNA","nFeature_RNA","tissue",
               "group","origin","sample","percent.mito","percent.ribo",
               "IEG","S.Score","G2M.Score","Phase","celltype")
sce@meta.data <- sce@meta.data[, keep_cols]
sce <- sce %>%NormalizeData()%>%
  FindVariableFeatures(selection.method = "vst", nfeatures = 2000)%>% 
  ScaleData(vars.to.regress = c("nCount_RNA","nFeature_RNA","IEG"))
sce <- RunPCA(sce,npcs = 50)
harmonized_sce <- RunHarmony(sce,group.by.vars = "origin",reduction = "pca", reduction.save = "harmony")
ElbowPlot(harmonized_sce,ndims = 50)
harmonized_sce <- RunUMAP(harmonized_sce, reduction = "harmony", dims = 1:15)
harmonized_sce <- FindNeighbors(object = harmonized_sce, reduction = "harmony",dims = 1:15)
harmonized_sce <- FindClusters(harmonized_sce,resolution = 2)
DimPlot(harmonized_sce,label=T,reduction = "umap")
harmonized_sce

DotPlot(harmonized_sce, features = c('Ptprc', # Cd45+
                                     'Tmem119','P2ry12', # Microglia
                                     'Cldn11','Mog','Olig1', # Oligodendrocyte
                                     'Cldn5','Flt1','Pecam1', # Endothelial cell
                                     'Slc4a5','Htr2c','Prr32', # Choroid plexus cells
                                     'Mrc1','Ms4a7', # Macrophage
                                     'Gad1','Tubb3', # Neuron
                                     'Aqp4','Ppp1r32',# Astrocyte
                                     'Cd3e','Cd4','Cd8a','Ms4a4b','Nkg7', # T/NK
                                     'Cd163l1', 'Cxcr6','Aqp3', # gdTcell
                                     'Gata3','Il1rl1', 'Il7r',# ILC2
                                     'Car2','Alas2','Gypa',# RBC
                                     'Jchain','Mzb1','Xbp1',# plasma cell
                                     'Mgp','Col1a1','Cxcl12','Pdgfrb', # Fibroblast
                                     'Itgax','Cd209a','H2-Aa', # DCs
                                     'Ccr7', 'Nudt17','Cacnb3', #migratory DC
                                     'Siglech','Bst2','Runx2', #pDC
                                     'Ebf1','Cd79b','Cd19', # B cell
                                     'S100a9','Retnlg', # Neutrophil
                                     'Cma1','Mcpt4','Cpa3','Fcer1a', # mast cell
                                     'Ccr2','Ly6c2' # cl monocyte
),cols = 'RdBu')+ RotatedAxis()

# Exclude unknown cluster 38
# Re-integration by harmony
table(harmonized_sce$seurat_clusters)
sce <- subset(harmonized_sce,seurat_clusters%in%c(0:37,39:46))
table(sce$seurat_clusters)
sce <- CreateSeuratObject(counts=sce[["RNA"]]$counts,meta.data = sce@meta.data)
colnames(sce@meta.data)
keep_cols <- c("orig.ident","nCount_RNA","nFeature_RNA","tissue",
               "group","origin","sample","percent.mito","percent.ribo",
               "IEG","S.Score","G2M.Score","Phase","celltype")
sce@meta.data <- sce@meta.data[, keep_cols]
sce <- sce %>%NormalizeData()%>%
  FindVariableFeatures(selection.method = "vst", nfeatures = 2000)%>% 
  ScaleData(vars.to.regress = c("nCount_RNA","nFeature_RNA","IEG"))
sce <- RunPCA(sce,npcs = 50)
harmonized_sce <- RunHarmony(sce,group.by.vars = "origin",reduction = "pca", reduction.save = "harmony")
ElbowPlot(harmonized_sce,ndims = 50)
harmonized_sce <- RunUMAP(harmonized_sce, reduction = "harmony", dims = 1:15)
harmonized_sce <- FindNeighbors(object = harmonized_sce, reduction = "harmony",dims = 1:15)
harmonized_sce <- FindClusters(harmonized_sce,resolution = 2)
DimPlot(harmonized_sce,label=T,reduction = "umap")
harmonized_sce

DotPlot(harmonized_sce, features = c('Ptprc', # Cd45+
                                     'Tmem119','P2ry12', # Microglia
                                     'Cldn11','Mog','Olig1', # Oligodendrocyte
                                     'Cldn5','Flt1','Pecam1', # Endothelial cell
                                     'Slc4a5','Htr2c','Prr32', # Choroid plexus cells
                                     'Mrc1','Ms4a7', # Macrophage
                                     'Gad1','Tubb3', # Neuron
                                     'Aqp4','Ppp1r32',# Astrocyte
                                     'Cd3e','Cd4','Cd8a','Ms4a4b','Nkg7', # T/NK
                                     'Cd163l1', 'Cxcr6','Aqp3', # gdTcell
                                     'Gata3','Il1rl1', 'Il7r',# ILC2
                                     'Car2','Alas2','Gypa',# RBC
                                     'Jchain','Mzb1','Xbp1',# plasma cell
                                     'Mgp','Col1a1','Cxcl12','Pdgfrb', # Fibroblast
                                     'Itgax','Cd209a','H2-Aa', # DCs
                                     'Ccr7', 'Nudt17','Cacnb3', #migratory DC
                                     'Siglech','Bst2','Runx2', #pDC
                                     'Ebf1','Cd79b','Cd19', # B cell
                                     'S100a9','Retnlg', # Neutrophil
                                     'Cma1','Mcpt4','Cpa3','Fcer1a', # mast cell
                                     'Ccr2','Ly6c2' # cl monocyte
),cols = 'RdBu')+ RotatedAxis()

harmonized_sce$celltype <- harmonized_sce$seurat_clusters
levels(harmonized_sce$celltype)
levels(harmonized_sce$celltype) <- c('Microglia','Macrophage','Microglia','Microglia','Macrophage', # 0-4
                                     'Neutrophil','TNK cell','Monocyte','Microglia','Microglia', # 5-9
                                     'Neutrophil','Microglia','Microglia','B cell','Neutrophil', # 10-14
                                     'Macrophage','DC','Macrophage','DC','TNK cell', # 15-19
                                     'Microglia','TNK cell','Microglia','Microglia','Microglia', # 20-24
                                     'ILC2','Monocyte','Microglia','Neutrophil','Monocyte', # 25-29
                                     'Microglia','Macrophage','TNK cell','Macrophage','DC', # 30-34
                                     'DC','Mast cell','ILC2','B cell') # 35-38
Idents(harmonized_sce) <- 'celltype'
DimPlot(harmonized_sce,label=T,reduction = "umap")
table(harmonized_sce$sample,harmonized_sce$celltype)

saveRDS(harmonized_sce,"Immunecell_purified_after_harmony.rds")

#-----------------------------------------------------#

# Re-Process NKT ILC cells and get finer labels
table(harmonized_sce$celltype)
TNKILC <- subset(harmonized_sce,celltype%in%c('TNK cell','ILC2'))
table(TNKILC$celltype)
TNKILC <- CreateSeuratObject(counts=TNKILC[["RNA"]]$counts,meta.data = TNKILC@meta.data)
TNKILC <- TNKILC %>%NormalizeData()%>%
  FindVariableFeatures(selection.method = "vst", nfeatures = 2000) %>% 
  ScaleData(vars.to.regress = c("nCount_RNA","nFeature_RNA","IEG"))
TNKILC <- RunPCA(TNKILC,npcs = 50)
table(TNKILC$origin)
harmonized_TNKILC <- RunHarmony(TNKILC,group.by.vars = "origin",
                                reduction = "pca", reduction.save = "harmony")
ElbowPlot(harmonized_TNKILC,ndims = 50)
harmonized_TNKILC <- RunUMAP(harmonized_TNKILC, reduction = "harmony", dims = 1:15)
harmonized_TNKILC <- FindNeighbors(object = harmonized_TNKILC, reduction = "harmony",dims = 1:15)
harmonized_TNKILC <- FindClusters(harmonized_TNKILC)
DimPlot(harmonized_TNKILC,label=T,reduction = "umap")
p1 <- DotPlot(harmonized_TNKILC, features = c('Cd3g','Ms4a4b','Cd4','Cd8a', # abTcell
                                              'Trdc', 'Cxcr6','Il18r1', # gdTcell
                                              'Gata3','Il1rl1', 'Il7r',# ILC2
                                              'Nkg7','Klrk1','Il2rb' # NK/NKT cell
),cols = "RdBu")+ RotatedAxis()+ggtitle(label = "")+labs(x=NULL,y=NULL);p1

harmonized_TNKILC$celltype <- harmonized_TNKILC$seurat_clusters
levels(harmonized_TNKILC$celltype)
levels(harmonized_TNKILC$celltype) <- c('abT cell','gdT cell','ILC2','NK cell','NK cell',
                                        'abT cell','abT cell','abT cell','abT cell','abT cell',
                                        'ILC2','abT cell','abT cell','abT cell','abT cell',
                                        'abT cell','abT cell','NKT cell','abT cell','abT cell',
                                        'abT cell','NKT cell','abT cell','ILC2','gdT cell')
Idents(harmonized_TNKILC) <- 'celltype'
DimPlot(harmonized_TNKILC,label = T)
table(harmonized_TNKILC$celltype,harmonized_TNKILC$sample)
table(harmonized_TNKILC$celltype,harmonized_TNKILC$group)

saveRDS(harmonized_TNKILC,"TNKILC_precise_annotation.rds")

#-----------------------------------------------------#

# Transfer finer annotation back to the immune cell scRNAseq dataset
dim(harmonized_TNKILC)
dim(harmonized_sce)
Idents(harmonized_TNKILC)
Idents(harmonized_sce)
Idents(harmonized_sce, cells = colnames(harmonized_TNKILC)) <- Idents(harmonized_TNKILC)
DimPlot(harmonized_sce,label = TRUE)
table(Idents(harmonized_sce))
harmonized_sce$celltype.fine <- as.factor(as.character(Idents(harmonized_sce)))
table(harmonized_sce$celltype.fine)
DimPlot(harmonized_sce,label = T)
table(harmonized_sce$celltype.fine,harmonized_sce$sample)

saveRDS(harmonized_sce,'Immunecell_purified_after_harmony_finer_annotation_for_use.rds')

# Session info
R version 4.5.1 (2025-06-13)
Platform: x86_64-pc-linux-gnu
Running under: Ubuntu 20.04.6 LTS

attached base packages:
[1] stats     graphics  grDevices utils     datasets  methods   base     

other attached packages:
 [1] glmGamPoi_1.12.2        harmony_1.2.0           Rcpp_1.0.11            
 [4] readxl_1.4.3            DoubletFinder_2.0.3     hdf5r_1.3.8            
 [7] Matrix_1.6-1            magrittr_2.0.3          lubridate_1.9.2        
[10] forcats_1.0.0           stringr_1.5.0           purrr_1.0.2            
[13] readr_2.1.4             tidyr_1.3.0             tibble_3.2.1           
[16] tidyverse_2.0.0         dplyr_1.1.3             patchwork_1.1.3        
[19] sctransform_0.3.5       ggplot2_3.4.3           Seurat_4.9.9.9059      
[22] SeuratObject_4.9.9.9091 sp_2.0-0               

loaded via a namespace (and not attached):
  [1] RColorBrewer_1.1-3          rstudioapi_0.15.0           jsonlite_1.8.7             
  [4] spatstat.utils_3.0-3        farver_2.1.1                zlibbioc_1.46.0            
  [7] vctrs_0.6.3                 ROCR_1.0-11                 spatstat.explore_3.2-3     
 [10] RCurl_1.98-1.12             S4Arrays_1.10.1             htmltools_0.5.6            
 [13] cellranger_1.1.0            parallelly_1.36.0           KernSmooth_2.23-22         
 [16] htmlwidgets_1.6.2           ica_1.0-3                   plyr_1.8.8                 
 [19] plotly_4.10.2               zoo_1.8-12                  igraph_1.5.1               
 [22] mime_0.12                   lifecycle_1.0.3             pkgconfig_2.0.3            
 [25] R6_2.5.1                    fastmap_1.1.1               GenomeInfoDbData_1.2.10    
 [28] MatrixGenerics_1.12.3       fitdistrplus_1.1-11         future_1.33.0              
 [31] shiny_1.7.5                 digest_0.6.33               colorspace_2.1-0           
 [34] S4Vectors_0.38.1            tensor_1.5                  RSpectra_0.16-1            
 [37] irlba_2.3.5.1               GenomicRanges_1.52.0        labeling_0.4.3             
 [40] progressr_0.14.0            fansi_1.0.4                 spatstat.sparse_3.0-2      
 [43] timechange_0.3.0            httr_1.4.7                  polyclip_1.10-4            
 [46] abind_1.4-5                 compiler_4.5.1              bit64_4.6.0-1              
 [49] withr_2.5.0                 fastDummies_1.7.3           MASS_7.3-60                
 [52] DelayedArray_0.26.7         tools_4.5.1                 lmtest_0.9-40              
 [55] httpuv_1.6.11               future.apply_1.11.0         goftest_1.2-3              
 [58] glue_1.6.2                  nlme_3.1-163                promises_1.2.1             
 [61] grid_4.5.1                  Rtsne_0.16                  cluster_2.1.4              
 [64] reshape2_1.4.4              generics_0.1.3              gtable_0.3.4               
 [67] spatstat.data_3.0-1         tzdb_0.5.0                  data.table_1.14.8          
 [70] hms_1.1.3                   XVector_0.40.0              utf8_1.2.3                 
 [73] BiocGenerics_0.46.0         spatstat.geom_3.2-5         RcppAnnoy_0.0.21           
 [76] ggrepel_0.9.3               RANN_2.6.1                  pillar_1.9.0               
 [79] spam_2.9-1                  RcppHNSW_0.4.1              later_1.3.1                
 [82] splines_4.5.1               lattice_0.21-8              survival_3.5-7             
 [85] bit_4.6.0                   deldir_1.0-9                tidyselect_1.2.0           
 [88] miniUI_0.1.1.1              pbapply_1.7-2               gridExtra_2.3              
 [91] IRanges_2.34.1              SummarizedExperiment_1.30.2 scattermore_1.2            
 [94] RhpcBLASctl_0.23-42         stats4_4.5.1                Biobase_2.60.0             
 [97] matrixStats_1.0.0           stringi_1.7.12              lazyeval_0.2.2             
[100] codetools_0.2-19            cli_3.6.1                   uwot_0.1.16                
[103] xtable_1.8-4                reticulate_1.32.0           munsell_0.5.0              
[106] GenomeInfoDb_1.36.3         globals_0.16.2              spatstat.random_3.1-6      
[109] png_0.1-8                   parallel_4.5.1              ellipsis_0.3.2             
[112] dotCall64_1.1-1             bitops_1.0-7                listenv_0.9.0              
[115] viridisLite_0.4.2           scales_1.2.1                ggridges_0.5.4             
[118] leiden_0.4.3                rlang_1.1.1                 cowplot_1.1.1
```


## Part 3. Data process of sorted gdT cells from P7 and adult mice-2020 Nature Immunology Kalil Alves de Lima


```R
# This part was finished on PC
# Process data from 2020NI pupil and adult men
# Data from 2020 Kalil Alves de Lima
set.seed(012345)
## Pupil
data <-read.csv("~/Data for JNI resubmission/GSM3839715_meninges_pup_counts.csv",row.names = 1)
Men_gdT_pupil <- CreateSeuratObject(counts = data,min.cells = 3)
Men_gdT_pupil$tissue <- 'Dura'
Men_gdT_pupil$group <- 'P7'
Men_gdT_pupil$origin <- "2021 Kalil Alves de Lima"
Men_gdT_pupil$sample <- 'P7_Men'

## Adult
data <-read.csv("~/Data for JNI resubmission/GSM3839714_meninges_adult_counts.csv",row.names = 1)
Men_gdT_adult <- CreateSeuratObject(counts = data,min.cells = 3)
Men_gdT_adult$tissue <- 'Dura'
Men_gdT_adult$group <- 'Ctrl'
Men_gdT_adult$origin <- "2021 Kalil Alves de Lima"
Men_gdT_adult$sample <- 'Adult_Men'

Men_gdT <- merge(Men_gdT_pupil,Men_gdT_adult,add.cell.ids = c('P7','Ctrl'))
Idents(Men_gdT) <- 'group'
Men_gdT[["percent.mito"]] <- PercentageFeatureSet(Men_gdT, pattern = '^Mt|^mt')
Men_gdT[["percent.ribo"]] <- PercentageFeatureSet(Men_gdT, pattern = '^Rps|^Rpl')
VlnPlot(Men_gdT,c("percent.mito"))+geom_hline(yintercept = 20)

dim(Men_gdT)
FeatureScatter(Men_gdT, feature1 = "nCount_RNA", feature2 = "nFeature_RNA")+
  geom_vline(xintercept = 12000)+geom_hline(yintercept = 3500)
Men_gdT <- Men_gdT%>%
  subset(nFeature_RNA>200 & nFeature_RNA<3500 & nCount_RNA<12000 & percent.mito < 20)
dim(Men_gdT)

Men_gdT <- Men_gdT %>%NormalizeData()%>%
  FindVariableFeatures(selection.method = "vst", nfeatures = 2000)%>% 
  ScaleData()
Men_gdT <- RunPCA(Men_gdT)
Men_gdT <- RunUMAP(Men_gdT, dims = 1:10)
Men_gdT <- FindNeighbors(Men_gdT, dims = 1:10, verbose = FALSE)
Men_gdT <- FindClusters(Men_gdT, verbose = FALSE,resolution = 2)
Men_gdT
Men_gdT <- JoinLayers(Men_gdT)
DotPlot(Men_gdT, features = c('Ptprc', # Cd45+
                              'Tmem119','Cx3cr1','P2ry12', # Microglia
                              'Cldn11','Mog','Olig1', # Oligodendrocyte
                              'Cldn5','Flt1','Pecam1', # Endothelial cell
                              'Slc4a5','Htr2c','Prr32', # Choroid plexus cells
                              'Mrc1','Ms4a7', # Macrophage
                              'Cd3e','Cd4','Cd8a','Ms4a4b','Nkg7', # T/NK
                              'Cd163l1', 'Cxcr6','Aqp3', # gdTcell
                              'Gata3','Il1rl1', 'Il7r',# ILC2
                              'Car2','Alas2','Gypa',# RBC
                              'Jchain','Mzb1','Xbp1',# plasma cell
                              'Mgp','Col1a1','Cxcl12','Pdgfrb', # Fibroblast
                              'Itgax','Cd209a','H2-Aa', # DCs
                              'Ccr7', 'Nudt17','Cacnb3', #migratory DC
                              'Siglech','Bst2','Runx2', #pDC
                              'Ebf1','Cd79b','Cd19', # B cell
                              'H2-Ab1', 'Ly6d' , 'Cd79a',
                              'S100a9','Retnlg', # Neutrophil
                              'Cma1','Mcpt4','Cpa3','Fcer1a', # mast cell
                              'Ccr2','Ly6c2', # cl monocyte
                              'Cd68','Cd64'),cols = 'RdBu')+ RotatedAxis()
DimPlot(Men_gdT,reduction = 'umap')
saveRDS(Men_gdT,'Men_gdT from 2020NI before filtering.rds')
# Exclude low quality cluster (identified based on the expression of H2-Aa, H2-Ab1, Ly6d and Cd79a)
Men_gdT <- subset(Men_gdT,seurat_clusters%in%c(0:6,8))
table(Men_gdT$seurat_clusters)
DimPlot(Men_gdT,reduction = 'umap')
dim(Men_gdT)
saveRDS(Men_gdT,'Men_gdT from 2020NI for integration.rds')
```


## Part 4. Extract gdT cells from data in our lab (ERSI, UKE, Hamburg), by Alina Jander and Mathias Gelderblom


```R
# This part was finished on PC
sce_Alina <- readRDS("~/nk_t_cell_all_samples_reanalysis_named_clusters.rds")
table(sce_Alina$condition)
sce_Alina <- subset(sce_Alina,condition%in%c('healthy_control','d3_post_stroke'))
table(sce_Alina$named_clusters)
sce_Alina <- subset(sce_Alina,named_clusters%in%c('gd T cells'))
sce_Alina$group <- as.factor(as.character(sce_Alina$condition))
table(sce_Alina$group)
levels(sce_Alina$group)
levels(sce_Alina$group) <- c('Day3','Ctrl')

sce_Alina$celltype <- as.factor(as.character(sce_Alina$named_clusters))
table(sce_Alina$celltype)
levels(sce_Alina$celltype)
levels(sce_Alina$celltype) <- 'gdT cell'
levels(sce_Alina$celltype)
table(sce_Alina$celltype)

sce_Alina <- CreateSeuratObject(counts=sce_Alina[["RNA"]]$counts,meta.data = sce_Alina@meta.data)
sce_Alina$tissue <- 'Dura'
table(sce_Alina$tissue)
table(sce_Alina$sample_name)
table(sce_Alina$sample_name,sce_Alina$condition)
sce_Alina$sample <- as.character(as.factor(sce_Alina$sample_name))
table(sce_Alina$sample)
sce_Alina$origin <- 'Alina'
saveRDS(sce_Alina,'gdT cells from Alina.rds')
```


## Part 5. Process gdT cells from Likai Tan (2019 Cell Reports)


```R
# This part was finished on PC
# Data from Prof. Likai Tan 2019 Cell reports
set.seed(012345)
## Vg4 skin
sc.data <- Read10X(data.dir = "~/Data for JNI resubmission/Likai_data/Vg4 skin/")
Vg4skin <- CreateSeuratObject(counts=sc.data, min.cells = 10,min.features = 200)
Vg4skin$tissue <- 'skin'
Vg4skin$group <- 'Ctrl'
Vg4skin$origin <- "2019 Likai Tan"
Vg4skin$sample <- 'Vg4skin'
Vg4skin[["percent.mito"]] <- PercentageFeatureSet(Vg4skin, pattern = '^Mt|^mt')
Vg4skin[["percent.ribo"]] <- PercentageFeatureSet(Vg4skin, pattern = '^Rps|^Rpl')
Vg4skin <- Vg4skin%>%subset(nFeature_RNA>400 & nFeature_RNA<2500 & percent.mito < 8)
Vg4skin <- SCTransform(Vg4skin)
Vg4skin <- RunPCA(Vg4skin)
ElbowPlot(Vg4skin,ndims = 50)
Vg4skin <- RunUMAP(Vg4skin, dims = 1:10)
Vg4skin <- FindNeighbors(Vg4skin, dims = 1:10, verbose = FALSE)
Vg4skin <- FindClusters(Vg4skin, verbose = FALSE)
VlnPlot(Vg4skin,c("nCount_RNA","nFeature_RNA","percent.mito","percent.ribo"),ncol = 2)
sweep.res.list <- paramSweep(Vg4skin, PCs = 1:10, sct = T)
sweep.stats <- summarizeSweep(sweep.res.list, GT = FALSE)
bcmvn <- find.pK(sweep.stats)
ggplot(bcmvn, aes(pK, BCmetric, group = 1))+
  geom_point()+
  geom_line()
pK_bcmvn <- bcmvn$pK[which.max(bcmvn$BCmetric)] %>% as.character() %>% as.numeric()
annotations <- Vg4skin@meta.data$seurat_clusters
dim(Vg4skin)
homotypic.prop <- modelHomotypic(annotations)
nExp_poi <- round(0.008*nrow(Vg4skin@meta.data))  # Assuming 8 % doublet formation rate for 10000 cells
Vg4skin <- doubletFinder(Vg4skin, PCs = 1:10, pN = 0.25, pK = pK_bcmvn, nExp = nExp_poi, sct = T)
table(Vg4skin$DF.classifications_0.25_0.28_8)
DimPlot(Vg4skin,group.by = 'DF.classifications_0.25_0.28_8')
dim(Vg4skin)
Vg4skin <- subset(Vg4skin,DF.classifications_0.25_0.28_8 =='Singlet')
dim(Vg4skin)
table(Vg4skin$DF.classifications_0.25_0.28_8)
Vg4skin <- CreateSeuratObject(counts=Vg4skin[["RNA"]]$counts)
head(rownames(Vg4skin));tail(rownames(Vg4skin))
head(colnames(Vg4skin));tail(colnames(Vg4skin))
Vg4skin$tissue <- 'skin'
Vg4skin$group <- 'Ctrl'
Vg4skin$origin <- "2019 Likai Tan"
Vg4skin$sample <- 'Vg4skin'

## Vg6 LN
sc.data <- Read10X(data.dir = "~/Data for JNI resubmission/Likai_data/Vg6 LN/")
Vg6LN <- CreateSeuratObject(counts=sc.data, min.cells = 10,min.features = 200)
Vg6LN$tissue <- 'LN'
Vg6LN$group <- 'Ctrl'
Vg6LN$origin <- "2019 Likai Tan"
Vg6LN$sample <- 'Vg6LN'
Vg6LN[["percent.mito"]] <- PercentageFeatureSet(Vg6LN, pattern = '^Mt|^mt')
Vg6LN[["percent.ribo"]] <- PercentageFeatureSet(Vg6LN, pattern = '^Rps|^Rpl')
Vg6LN <- Vg6LN%>%subset(nFeature_RNA>400 & nFeature_RNA<2500 & percent.mito < 8)
Vg6LN <- SCTransform(Vg6LN)
Vg6LN <- RunPCA(Vg6LN)
ElbowPlot(Vg6LN,ndims = 50)
Vg6LN <- RunUMAP(Vg6LN, dims = 1:10)
Vg6LN <- FindNeighbors(Vg6LN, dims = 1:10, verbose = FALSE)
Vg6LN <- FindClusters(Vg6LN, verbose = FALSE)
VlnPlot(Vg6LN,c("nCount_RNA","nFeature_RNA","percent.mito","percent.ribo"),ncol = 2)
sweep.res.list <- paramSweep(Vg6LN, PCs = 1:10, sct = T)
sweep.stats <- summarizeSweep(sweep.res.list, GT = FALSE)
bcmvn <- find.pK(sweep.stats)
ggplot(bcmvn, aes(pK, BCmetric, group = 1))+
  geom_point()+
  geom_line()
pK_bcmvn <- bcmvn$pK[which.max(bcmvn$BCmetric)] %>% as.character() %>% as.numeric()
annotations <- Vg6LN@meta.data$seurat_clusters
dim(Vg6LN)
homotypic.prop <- modelHomotypic(annotations)           
nExp_poi <- round(0.008*nrow(Vg6LN@meta.data))
Vg6LN <- doubletFinder(Vg6LN, PCs = 1:10, pN = 0.25, pK = pK_bcmvn, nExp = nExp_poi, sct = T)
table(Vg6LN$DF.classifications_0.25_0.02_11)
DimPlot(Vg6LN,group.by = 'DF.classifications_0.25_0.02_11')
dim(Vg6LN)
Vg6LN <- subset(Vg6LN,DF.classifications_0.25_0.02_11 =='Singlet')
dim(Vg6LN)
table(Vg6LN$DF.classifications_0.25_0.02_11)
Vg6LN <- CreateSeuratObject(counts=Vg6LN[["RNA"]]$counts)
head(rownames(Vg6LN));tail(rownames(Vg6LN))
head(colnames(Vg6LN));tail(colnames(Vg6LN))
Vg6LN$tissue <- 'LN'
Vg6LN$group <- 'Ctrl'
Vg6LN$origin <- "2019 Likai Tan"
Vg6LN$sample <- 'Vg6LN'

## Vg6 skin
sc.data <- Read10X(data.dir = "~/Data for JNI resubmission/Likai_data/Vg6 skin/")
Vg6skin <- CreateSeuratObject(counts=sc.data, min.cells = 10,min.features = 200)
Vg6skin$tissue <- 'skin'
Vg6skin$group <- 'Ctrl'
Vg6skin$origin <- "2019 Likai Tan"
Vg6skin$sample <- 'Vg6skin'
Vg6skin[["percent.mito"]] <- PercentageFeatureSet(Vg6skin, pattern = '^Mt|^mt')
Vg6skin[["percent.ribo"]] <- PercentageFeatureSet(Vg6skin, pattern = '^Rps|^Rpl')
Vg6skin <- Vg6skin%>%subset(nFeature_RNA>400 & nFeature_RNA<2500 & percent.mito < 8)
Vg6skin <- SCTransform(Vg6skin)
Vg6skin <- RunPCA(Vg6skin)
ElbowPlot(Vg6skin,ndims = 50)
Vg6skin <- RunUMAP(Vg6skin, dims = 1:10)
Vg6skin <- FindNeighbors(Vg6skin, dims = 1:10, verbose = FALSE)
Vg6skin <- FindClusters(Vg6skin, verbose = FALSE)
VlnPlot(Vg6skin,c("nCount_RNA","nFeature_RNA","percent.mito","percent.ribo"),ncol = 2)
sweep.res.list <- paramSweep(Vg6skin, PCs = 1:10, sct = T)
sweep.stats <- summarizeSweep(sweep.res.list, GT = FALSE)
bcmvn <- find.pK(sweep.stats)
ggplot(bcmvn, aes(pK, BCmetric, group = 1))+
  geom_point()+
  geom_line()
pK_bcmvn <- bcmvn$pK[which.max(bcmvn$BCmetric)] %>% as.character() %>% as.numeric()
annotations <- Vg6skin@meta.data$seurat_clusters
dim(Vg6skin)
homotypic.prop <- modelHomotypic(annotations)    
nExp_poi <- round(0.004*nrow(Vg6skin@meta.data))
Vg6skin <- doubletFinder(Vg6skin, PCs = 1:10, pN = 0.25, pK = pK_bcmvn, nExp = nExp_poi, sct = T)
table(Vg6skin$DF.classifications_0.25_0.22_2)
DimPlot(Vg6skin,group.by = 'DF.classifications_0.25_0.22_2')
dim(Vg6skin)
Vg6skin <- subset(Vg6skin,DF.classifications_0.25_0.22_2 =='Singlet')
dim(Vg6skin)
table(Vg6skin$DF.classifications_0.25_0.22_2)
Vg6skin <- CreateSeuratObject(counts=Vg6skin[["RNA"]]$counts)
head(rownames(Vg6skin));tail(rownames(Vg6skin))
head(colnames(Vg6skin));tail(colnames(Vg6skin))
Vg6skin$tissue <- 'skin'
Vg6skin$group <- 'Ctrl'
Vg6skin$origin <- "2019 Likai Tan"
Vg6skin$sample <- 'Vg6skin'

## Vg6 thymus
sc.data <- Read10X(data.dir = "~/Data for JNI resubmission/Likai_data/Vg6 thymus/")
Vg6thymus <- CreateSeuratObject(counts=sc.data, min.cells = 10,min.features = 200)
Vg6thymus$tissue <- 'thymus'
Vg6thymus$group <- 'Ctrl'
Vg6thymus$origin <- "2019 Likai Tan"
Vg6thymus$sample <- 'Vg6thymus'
Vg6thymus[["percent.mito"]] <- PercentageFeatureSet(Vg6thymus, pattern = '^Mt|^mt')
Vg6thymus[["percent.ribo"]] <- PercentageFeatureSet(Vg6thymus, pattern = '^Rps|^Rpl')
Vg6thymus <- Vg6thymus%>%subset(nFeature_RNA>400 & nFeature_RNA<2500 & percent.mito < 8)
Vg6thymus <- SCTransform(Vg6thymus)
Vg6thymus <- RunPCA(Vg6thymus)
ElbowPlot(Vg6thymus,ndims = 50)
Vg6thymus <- RunUMAP(Vg6thymus, dims = 1:10)
Vg6thymus <- FindNeighbors(Vg6thymus, dims = 1:10, verbose = FALSE)
Vg6thymus <- FindClusters(Vg6thymus, verbose = FALSE)
VlnPlot(Vg6thymus,c("nCount_RNA","nFeature_RNA","percent.mito","percent.ribo"),ncol = 2)
sweep.res.list <- paramSweep(Vg6thymus, PCs = 1:10, sct = T)
sweep.stats <- summarizeSweep(sweep.res.list, GT = FALSE)
bcmvn <- find.pK(sweep.stats)
ggplot(bcmvn, aes(pK, BCmetric, group = 1))+
  geom_point()+
  geom_line()
pK_bcmvn <- bcmvn$pK[which.max(bcmvn$BCmetric)] %>% as.character() %>% as.numeric()
annotations <- Vg6thymus@meta.data$seurat_clusters
dim(Vg6thymus)
homotypic.prop <- modelHomotypic(annotations)         
nExp_poi <- round(0.02*nrow(Vg6thymus@meta.data))
Vg6thymus <- doubletFinder(Vg6thymus, PCs = 1:10, pN = 0.25, pK = pK_bcmvn, nExp = nExp_poi, sct = T)
table(Vg6thymus$DF.classifications_0.25_0.04_48)
DimPlot(Vg6thymus,group.by = 'DF.classifications_0.25_0.04_48')
dim(Vg6thymus)
Vg6thymus <- subset(Vg6thymus,DF.classifications_0.25_0.04_48 =='Singlet')
dim(Vg6thymus)
table(Vg6thymus$DF.classifications_0.25_0.04_48)
Vg6thymus <- CreateSeuratObject(counts=Vg6thymus[["RNA"]]$counts)
head(rownames(Vg6thymus));tail(rownames(Vg6thymus))
head(colnames(Vg6thymus));tail(colnames(Vg6thymus))
Vg6thymus$tissue <- 'thymus'
Vg6thymus$group <- 'Ctrl'
Vg6thymus$origin <- "2019 Likai Tan"
Vg6thymus$sample <- 'Vg6thymus'
save(Vg4skin,Vg6LN,Vg6skin,Vg6thymus,file = 'Data_from_Likai.RData')
```


## Part 6. gdT cell integration from different resources


```R
# This part was finished on PC
# gdT integration
set.seed(012345)

## 2020NI data, sorted gdT cell
Men_gdT <- readRDS('Men_gdT from 2020NI for integration.rds')

## Alina Jander's data, extract annotated gdT
sce_Alina <- readRDS('gdT cells from Alina.rds')

## 2023Cell+2022NC+2023GM+2022RB+2022JCBFM
sce <- readRDS("Immunecell_purified_after_harmony_finer_annotation_for_use.rds")
CNSPDgdT <- subset(sce,celltype.fine=='gdT cell')
table(CNSPDgdT$celltype.fine)
CNSPDgdT <- CreateSeuratObject(counts=CNSPDgdT[["RNA"]]$counts,meta.data = CNSPDgdT@meta.data)
table(CNSPDgdT$tissue)
table(CNSPDgdT$group)
table(CNSPDgdT$tissue,CNSPDgdT$group)

# Data from 2024 Nature Immunology Anastasia du Halgouet
## Sagar data
sagar <- readRDS("gd_holygrail_filtered_final.rds")
multiorgan <- subset(sagar,organ%in%c('LI','liver','LN','lung',
                                      'SI','skin','spleen'))
multiorgan$tissue <- as.factor(as.character(multiorgan$organ))
table(multiorgan$tissue)
multiorgan$group <- 'Ctrl'
multiorgan$origin <- '2024 Anastasia du Halgouet'
multiorgan$sample <- 'multiorgan'
multiorgan <- CreateSeuratObject(counts=multiorgan[["RNA"]]$counts,meta.data = multiorgan@meta.data)

## Data from Prof. Likai Tan
load("Data_from_Likai.RData")

# Merge the data
sce <- merge(CNSPDgdT,y = c(Vg4skin,Vg6LN,Vg6skin,Vg6thymus,multiorgan,sce_Alina,Men_gdT),
             add.cell.ids = c('CNSPD','Vg4skin','Vg6LN','Vg6skin','Vg6thymus','NI2024','sce_Alina','2020NI'))
sce
colnames(sce@meta.data)
keep_cols <- c("nCount_RNA","nFeature_RNA","tissue",
               "group","origin","sample","percent.mito","percent.ribo","celltypes")
sce@meta.data <- sce@meta.data[, keep_cols]
table(sce$origin)
table(sce$celltypes)

# Delete Mt and ribosome genes
dim(sce)
sce <- sce[!grepl('^Mt|^mt', rownames(sce)), ]
dim(sce)
sce <- sce[!grepl('^Rps|^Rpl', rownames(sce)), ]
dim(sce)

# Delete genes might lead to bias during clustering
sce <- sce[!grepl('Malat1', rownames(sce)), ]
sce <- sce[!grepl('Gm26917', rownames(sce)), ]
sce <- sce[!grepl('AY036118', rownames(sce)), ]
sce <- sce[!grepl('Gm42418', rownames(sce)), ]
dim(sce)

VlnPlot(sce,'nCount_RNA',group.by = 'sample')
VlnPlot(sce,'nFeature_RNA',group.by = 'sample')

# Adjust for immediate early genes
library(readxl)
IEG <- read_excel("Dislocation related genes.xlsx")
IEG <- as.character(IEG$IEG)
genes <- as.character(rownames(sce@assays$RNA))
IEG <- as.factor(intersect(IEG,genes))
IEG
sce[["IEG"]] <- PercentageFeatureSet(sce, features = IEG)
VlnPlot(sce,'IEG',group.by = 'sample')
table(sce$tissue)

# Process on merged data
sce <- sce %>%NormalizeData()%>%
  FindVariableFeatures(selection.method = "vst", nfeatures = 2000) %>% 
  ScaleData(vars.to.regress = c("nCount_RNA","nFeature_RNA",'IEG'))
sce <- RunPCA(sce,npcs = 50)

# Cell cycle scoring
mcc_s_gene.symbols <- readRDS("mcc_s_gene.symbols.rds")
mcc_g2m_gene.symbols <- readRDS("mcc_g2m_gene.symbols.rds")
genes <- as.character(rownames(sce@assays$RNA))
mcc_s_gene.symbols <- as.factor(intersect(mcc_s_gene.symbols,genes))
mcc_g2m_gene.symbols <- as.factor(intersect(mcc_g2m_gene.symbols,genes))
sce
sce <- JoinLayers(sce)
sce <- CellCycleScoring(sce,
                        g2m.features = mcc_g2m_gene.symbols,
                        s.features = mcc_s_gene.symbols)
DimPlot(sce,reduction = "pca",group.by= "Phase",split.by = "Phase",raster=FALSE)

# harmony integration, resolution=3
library(harmony)
table(sce$origin)
table(sce$sample)
harmonized_sce <- RunHarmony(sce,group.by.vars = "origin",reduction = "pca", reduction.save = "harmony")
ElbowPlot(harmonized_sce,ndims = 50)
harmonized_sce <- RunUMAP(harmonized_sce, reduction = "harmony", dims = 1:10)
harmonized_sce <- FindNeighbors(object = harmonized_sce, reduction = "harmony",dims = 1:10)
harmonized_sce <- FindClusters(harmonized_sce,resolution = 3)
harmonized_sce$tissue.group <- paste(harmonized_sce$tissue,harmonized_sce$group,sep = ' ')
DimPlot(harmonized_sce,label=T,reduction = "umap")

harmonized_sce$tissue.group <- paste(harmonized_sce$tissue,harmonized_sce$group,sep = ' ')
harmonized_sce$tissue.group <- as.factor(harmonized_sce$tissue.group)
levels(harmonized_sce$tissue.group)
levels(harmonized_sce$tissue.group) <- c("Brain Ctrl","Brain Day1","Brain Day2","Brain Day3","Brain Hour12","Brain Hour3",
                                         "Dura Ctrl","Dura Day1","Dura Day3","Dura P7",
                                         "Large intestine","Liver","Lymph node","Lung","Pia Ctrl","Pia Day1", 
                                         "Small intestine","Skin","Spleen","Thymus")
levels(harmonized_sce$tissue.group)
harmonized_sce$tissue.group <- factor(harmonized_sce$tissue.group,levels = c("Dura P7","Dura Ctrl","Dura Day1","Dura Day3",
                                                                             "Pia Ctrl","Pia Day1",
                                                                             "Brain Ctrl","Brain Hour3","Brain Hour12","Brain Day1","Brain Day2","Brain Day3",
                                                                             "Large intestine","Liver","Lymph node","Lung",
                                                                             "Small intestine","Skin","Spleen","Thymus"))
levels(harmonized_sce$tissue.group)

# Marker based annotation
DotPlot(harmonized_sce, features = c('S1pr1','Sell',
                                      'Rorc','Il17a','Ccr6','Il23r',
                                      'Cd160','Ifng','Klrb1c',
                                      'Itgae','Cd8a','Gzma','Gzmb',
                                      'Areg','Cxcr3',
                                      'Mki67','Top2a','Gata3','Cd27','Itgal','Cxcr4','Ccr2','Cxcr6'
),cols = 'RdBu')+ RotatedAxis()
harmonized_sce$celltype <- harmonized_sce$seurat_clusters
levels(harmonized_sce$celltype)
levels(harmonized_sce$celltype) <- c('Cd160 Ifng','Sell S1pr1','Rorc','Sell S1pr1','Gzmb Itgae', # 0-4
                                      'Gzmb Itgae','Sell S1pr1','Rorc','Rorc','Rorc', # 5-9
                                      'Sell S1pr1','Gzmb Itgae','Rorc','Gzmb Itgae','Gzmb Itgae', # 10-14
                                      'Gzmb Itgae','Rorc','Rorc','Cd160 Ifng','Sell S1pr1', # 15-19
                                      'Sell S1pr1','Sell S1pr1','Sell S1pr1','Sell S1pr1','Sell S1pr1', # 20-24
                                      'Gzmb Itgae','Cd160 Ifng','Sell S1pr1','Cd160 Ifng','Mki67', # 25-29
                                      'Rorc','Mki67','Areg','Cd160 Ifng','Cd160 Ifng', # 30-34
                                      'Gzmb Itgae','Sell S1pr1','Areg','Rorc','Mki67',# 35-39
                                      'Mki67','Mki67','Gzmb Itgae')# 40-42

Idents(harmonized_sce) <- 'celltype'
DimPlot(harmonized_sce,label=T,reduction = "umap")
DotPlot(harmonized_sce, features = c('Cd160','Ifng','Klrb1c',
                                      'Sell','S1pr1',
                                      'Rorc','Il17a','Cd44','Cxcr6',
                                      'Itgae','Gzma','Gzmb',
                                      'Mki67','Top2a',
                                      'Areg'),cols = 'RdBu')+ RotatedAxis()
saveRDS(harmonized_sce,'gdT_integration_and_annotation_marker_based.rds')
```


## Part 7. Cell communication analysis-Dural gdT and CD45 negative cells


```R
# This part was finished on PC
# Cellchat
library(CellChat)
library(ggalluvial)
library(patchwork)
library(Seurat)
library(ggplot2)
library(dplyr)
library(tidyverse)
library(magrittr)
library(Matrix)
options(stringsAsFactors = FALSE)

# Process on dural CD45 negative data Isabelle Scheyltjens et al.
data <-  Read10X_h5("GSE191075_CUS0_D_CD45-_filtered_feature_bc_matrix.h5")
metadata <- read.csv('GSE191075_metadata_CUS0_D_CD45-.csv.gz', header = TRUE, row.names = 1)
sce <- CreateSeuratObject(counts = data$`Gene Expression`,meta.data =metadata, min.cells = 3, min.features = 100)
sce
table(sce$cellType)
sce <- subset(sce,cellType%in%c('Endothelial cells','Epithelial cells','Fibroblasts','Pericytes'))

gdT <- readRDS("gdT_integration_and_annotation_marker_based.rds")
table(gdT$tissue)
duragdT <- subset(gdT,tissue=='Dura')
table(duragdT$origin)
duragdT <- subset(duragdT,origin%in%c('2022 Carolin Beuker','2023 Zeynep Ilgin Kolabas','Alina'))
table(duragdT$group)
table(duragdT$origin)
duragdT$cellType <- 'gdT cell'
duragdT$cellType <- paste(duragdT$cellType,duragdT$group,sep='_')
table(duragdT$cellType)

cellchatata <- merge(duragdT,y = c(sce),
                     add.cell.ids = c('duragdT','sce'))
cellchatata$cellType <- as.character(cellchatata$cellType)
dim(cellchatata)
table(cellchatata$cellType)
cellchatata <- NormalizeData(cellchatata)
cellchatata <- JoinLayers(cellchatata)
data.input = cellchatata@assays$RNA$data
meta = cellchatata@meta.data
cellchat <- createCellChat(object = data.input, meta = meta, group.by = "cellType")

# Set database
CellChatDB <- CellChatDB.mouse # use CellChatDB.human if running on human data
showDatabaseCategory(CellChatDB)
CellChatDB.use <- CellChatDB
# set the used database in the object
cellchat@DB <- CellChatDB.use
# subset the expression data of signaling genes for saving computation cost
cellchat <- subsetData(cellchat) # This step is necessary even if using the whole database
cellchat <- identifyOverExpressedGenes(cellchat)
cellchat <- identifyOverExpressedInteractions(cellchat)

# Part II: Inference of cell-cell communication network
cellchat <- computeCommunProb(cellchat)
cellchat <- filterCommunication(cellchat,min.cells = 10)
# Infer the cell-cell communication at a signaling pathway level
unique(cellchat@idents)
cellchat <- computeCommunProbPathway(cellchat)
# Calculate the aggregated cell-cell communication network

cellchat <- aggregateNet(cellchat)
groupSize <- as.numeric(table(cellchat@idents))
# Compute and visualize the network centrality scores
# Compute the network centrality scores
cellchat <- netAnalysis_computeCentrality(cellchat, slot.name = "netP") # the slot 'netP' means the inferred intercellular communication network of signaling pathways
saveRDS(cellchat, file = "Cellchat gdT with CD45 negative cells.rds")
```


## Part 8. Cell communication analysis-Brain associated gdT, fibroblast, and Endothelial cells


```R
# This part was finished on PC
# Cellchat CNS gdT with EC/fibroblast
# Extract EC and fibroblast from integrated data
sce <- readRDS("~/gdT analysis/sce_after_harmony_annotation.rds")
table(sce$celltype)
Brain <- subset(sce,tissue=='Brain')
Brain_CD45neg <- subset(Brain,celltype==c("Endothelial cell",'Fibroblast'))
table(Brain_CD45neg$celltype)
Brain_CD45neg$cellType <- Brain_CD45neg$celltype
rm(sce)
rm(Brain)
table(Brain_CD45neg$cellType)

gdT <- readRDS("gdT_integration_and_annotation_marker_based.rds")
table(gdT$tissue)
table(gdT$celltype,gdT$origin)
BraingdT <- subset(gdT,tissue=='Brain')
table(BraingdT$group)
table(BraingdT$origin)
BraingdT$cellType <- 'gdT cell'
BraingdT$cellType <- paste(BraingdT$cellType,BraingdT$group,sep='_')
table(BraingdT$cellType)

cellchatata <- merge(BraingdT,y = c(Brain_CD45neg),
                     add.cell.ids = c('BraingdT','Brain_CD45neg'))
cellchatata$cellType <- as.factor(as.character(cellchatata$cellType))
levels(cellchatata$cellType)
cellchatata$cellType <- factor(cellchatata$cellType,levels = c("Endothelial cell","Fibroblast",
                                                               "gdT cell_Ctrl","gdT cell_Hour3","gdT cell_Hour12","gdT cell_Day1","gdT cell_Day2","gdT cell_Day3"))
levels(cellchatata$cellType)
dim(cellchatata)
table(cellchatata$cellType)
cellchatata <- NormalizeData(cellchatata)
cellchatata <- JoinLayers(cellchatata)
data.input = cellchatata@assays$RNA$data
meta = cellchatata@meta.data
cellchat <- createCellChat(object = data.input, meta = meta, group.by = "cellType")

set.seed(012345)
# Set database
CellChatDB <- CellChatDB.mouse # use CellChatDB.human if running on human data
showDatabaseCategory(CellChatDB)
CellChatDB.use <- CellChatDB
# set the used database in the object
cellchat@DB <- CellChatDB.use
# subset the expression data of signaling genes for saving computation cost
cellchat <- subsetData(cellchat) # This step is necessary even if using the whole database
cellchat <- identifyOverExpressedGenes(cellchat)
cellchat <- identifyOverExpressedInteractions(cellchat)

# Part II: Inference of cell-cell communication network
cellchat <- computeCommunProb(cellchat)
cellchat <- filterCommunication(cellchat,min.cells = 10)
# Infer the cell-cell communication at a signaling pathway level
unique(cellchat@idents)
cellchat <- computeCommunProbPathway(cellchat)
# Calculate the aggregated cell-cell communication network

cellchat <- aggregateNet(cellchat)
groupSize <- as.numeric(table(cellchat@idents))
# Compute and visualize the network centrality scores
# Compute the network centrality scores
cellchat <- netAnalysis_computeCentrality(cellchat, slot.name = "netP") # the slot 'netP' means the inferred intercellular communication network of signaling pathways
saveRDS(cellchat, file = "Cellchat CNS gdT with CD45 negative cells.rds")
```


## Part 9. Identification of blood derived gdT from Lidia Garcia-Bonilla et. al 2024NI


```R
# This part was finished on PC
library(Seurat)
library(ggplot2)
library(sctransform)
library(patchwork)
library(dplyr)
library(tidyverse)
library(magrittr)
library(Matrix)
library(hdf5r)
library(DoubletFinder)
library(readxl)
library(harmony)
library(glmGamPoi)

#-----------------------------------------------------#
set.seed(012345)

# Blood 2024 NI Lidia Garcia-Bonilla
## Dataset process
## Ctrl-rep1
data <-read.csv("Blood/Ctrl/GSM7060833_Blood_GR18110701_counts.csv",row.names = 1)
BloodCtrl1 <- CreateSeuratObject(counts = data)
metadata <-read.csv("Blood/Ctrl/GSM7060833_Blood_GR18110701_metadata.csv",row.names = 1)
BloodCtrl1 <- AddMetaData(object = BloodCtrl1, metadata = metadata)
BloodCtrl1$tissue <- 'Blood'
BloodCtrl1$group <- 'Ctrl'
BloodCtrl1$origin <- '2024 Lidia Garcia-Bonilla'
BloodCtrl1$sample <- 'Blood_Ctrl1_2024NI'
table(BloodCtrl1$sub.celltype)
BloodCtrl1[["percent.mito"]] <- PercentageFeatureSet(BloodCtrl1, pattern = '^Mt|^mt')
BloodCtrl1[["percent.ribo"]] <- PercentageFeatureSet(BloodCtrl1, pattern = '^Rps|^Rpl')

## Ctrl-rep2
data <-read.csv("Blood/Ctrl/GSM7060834_Blood_GR18121901_counts.csv",row.names = 1)
BloodCtrl2 <- CreateSeuratObject(counts = data)
metadata <-read.csv("Blood/Ctrl/GSM7060834_Blood_GR18121901_metadata.csv",row.names = 1)
BloodCtrl2 <- AddMetaData(object = BloodCtrl2, metadata = metadata)
BloodCtrl2$tissue <- 'Blood'
BloodCtrl2$group <- 'Ctrl'
BloodCtrl2$origin <- '2024 Lidia Garcia-Bonilla'
BloodCtrl2$sample <- 'Blood_Ctrl2_2024NI'
BloodCtrl2[["percent.mito"]] <- PercentageFeatureSet(BloodCtrl2, pattern = '^Mt|^mt')
BloodCtrl2[["percent.ribo"]] <- PercentageFeatureSet(BloodCtrl2, pattern = '^Rps|^Rpl')

## Ctrl-rep3
data <-read.csv("Blood/Ctrl/GSM7060835_Blood_GR190417_counts.csv",row.names = 1)
BloodCtrl3 <- CreateSeuratObject(counts = data)
metadata <-read.csv("Blood/Ctrl/GSM7060835_Blood_GR190417_metadata.csv",row.names = 1)
BloodCtrl3 <- AddMetaData(object = BloodCtrl3, metadata = metadata)
BloodCtrl3$tissue <- 'Blood'
BloodCtrl3$group <- 'Ctrl'
BloodCtrl3$origin <- '2024 Lidia Garcia-Bonilla'
BloodCtrl3$sample <- 'Blood_Ctrl3_2024NI'
BloodCtrl3[["percent.mito"]] <- PercentageFeatureSet(BloodCtrl3, pattern = '^Mt|^mt')
BloodCtrl3[["percent.ribo"]] <- PercentageFeatureSet(BloodCtrl3, pattern = '^Rps|^Rpl')

## Ctrl-rep4
data <-read.csv("Blood/Ctrl/GSM7060836_Blood_GR190522_counts.csv",row.names = 1)
BloodCtrl4 <- CreateSeuratObject(counts = data)
metadata <-read.csv("Blood/Ctrl/GSM7060836_Blood_GR190522_metadata.csv",row.names = 1)
BloodCtrl4 <- AddMetaData(object = BloodCtrl4, metadata = metadata)
BloodCtrl4$tissue <- 'Blood'
BloodCtrl4$group <- 'Ctrl'
BloodCtrl4$origin <- '2024 Lidia Garcia-Bonilla'
BloodCtrl4$sample <- 'Blood_Ctrl4_2024NI'
BloodCtrl4[["percent.mito"]] <- PercentageFeatureSet(BloodCtrl4, pattern = '^Mt|^mt')
BloodCtrl4[["percent.ribo"]] <- PercentageFeatureSet(BloodCtrl4, pattern = '^Rps|^Rpl')

## Day2-rep1
data <-read.csv("Blood/Day2/GSM7060837_Blood_GR18110702_counts.csv",row.names = 1)
BloodDay2_1 <- CreateSeuratObject(counts = data)
metadata <-read.csv("Blood/Day2/GSM7060837_Blood_GR18110702_metadata.csv",row.names = 1)
BloodDay2_1 <- AddMetaData(object = BloodDay2_1, metadata = metadata)
BloodDay2_1$tissue <- 'Blood'
BloodDay2_1$group <- 'Day2'
BloodDay2_1$origin <- '2024 Lidia Garcia-Bonilla'
BloodDay2_1$sample <- 'BloodDay2_1_2024NI'
BloodDay2_1[["percent.mito"]] <- PercentageFeatureSet(BloodDay2_1, pattern = '^Mt|^mt')
BloodDay2_1[["percent.ribo"]] <- PercentageFeatureSet(BloodDay2_1, pattern = '^Rps|^Rpl')

## Day2-rep2
data <-read.csv("Blood/Day2/GSM7060838_Blood_GR18121902_counts.csv",row.names = 1)
BloodDay2_2 <- CreateSeuratObject(counts = data)
metadata <-read.csv("Blood/Day2/GSM7060838_Blood_GR18121902_metadata.csv",row.names = 1)
BloodDay2_2 <- AddMetaData(object = BloodDay2_2, metadata = metadata)
BloodDay2_2$tissue <- 'Blood'
BloodDay2_2$group <- 'Day2'
BloodDay2_2$origin <- '2024 Lidia Garcia-Bonilla'
BloodDay2_2$sample <- 'BloodDay2_2_2024NI'
BloodDay2_2[["percent.mito"]] <- PercentageFeatureSet(BloodDay2_2, pattern = '^Mt|^mt')
BloodDay2_2[["percent.ribo"]] <- PercentageFeatureSet(BloodDay2_2, pattern = '^Rps|^Rpl')

## Day2-rep3
data <-read.csv("Blood/Day2/GSM7060839_Blood_GR190116_counts.csv",row.names = 1)
BloodDay2_3 <- CreateSeuratObject(counts = data)
metadata <-read.csv("Blood/Day2/GSM7060839_Blood_GR190116_metadata.csv",row.names = 1)
BloodDay2_3 <- AddMetaData(object = BloodDay2_3, metadata = metadata)
BloodDay2_3$tissue <- 'Blood'
BloodDay2_3$group <- 'Day2'
BloodDay2_3$origin <- '2024 Lidia Garcia-Bonilla'
BloodDay2_3$sample <- 'BloodDay2_3_2024NI'
BloodDay2_3[["percent.mito"]] <- PercentageFeatureSet(BloodDay2_3, pattern = '^Mt|^mt')
BloodDay2_3[["percent.ribo"]] <- PercentageFeatureSet(BloodDay2_3, pattern = '^Rps|^Rpl')

## Day2-rep4
data <-read.csv("Blood/Day2/GSM7060840_Blood_GR190410_counts.csv",row.names = 1)
BloodDay2_4 <- CreateSeuratObject(counts = data)
metadata <-read.csv("Blood/Day2/GSM7060840_Blood_GR190410_metadata.csv",row.names = 1)
BloodDay2_4 <- AddMetaData(object = BloodDay2_4, metadata = metadata)
BloodDay2_4$tissue <- 'Blood'
BloodDay2_4$group <- 'Day2'
BloodDay2_4$origin <- '2024 Lidia Garcia-Bonilla'
BloodDay2_4$sample <- 'BloodDay2_4_2024NI'
BloodDay2_4[["percent.mito"]] <- PercentageFeatureSet(BloodDay2_4, pattern = '^Mt|^mt')
BloodDay2_4[["percent.ribo"]] <- PercentageFeatureSet(BloodDay2_4, pattern = '^Rps|^Rpl')

## Day14-rep1
data <-read.csv("Blood/Day14/GSM7060841_Blood_GR181120_counts.csv",row.names = 1)
BloodDay14_1 <- CreateSeuratObject(counts = data)
metadata <-read.csv("Blood/Day14/GSM7060841_Blood_GR181120_metadata.csv",row.names = 1)
BloodDay14_1 <- AddMetaData(object = BloodDay14_1, metadata = metadata)
BloodDay14_1$tissue <- 'Blood'
BloodDay14_1$group <- 'Day14'
BloodDay14_1$origin <- '2024 Lidia Garcia-Bonilla'
BloodDay14_1$sample <- 'BloodDay14_1_2024NI'
table(BloodDay14_1$sub.celltype)

## Day14-rep2
data <-read.csv("Blood/Day14/GSM7060842_Blood_GR190415_counts.csv",row.names = 1)
BloodDay14_2 <- CreateSeuratObject(counts = data)
metadata <-read.csv("Blood/Day14/GSM7060842_Blood_GR190415_metadata.csv",row.names = 1)
BloodDay14_2 <- AddMetaData(object = BloodDay14_2, metadata = metadata)
BloodDay14_2$tissue <- 'Blood'
BloodDay14_2$group <- 'Day14'
BloodDay14_2$origin <- '2024 Lidia Garcia-Bonilla'
BloodDay14_2$sample <- 'BloodDay14_2_2024NI'
table(BloodDay14_2$sub.celltype)

## Day14-rep3
data <-read.csv("Blood/Day14/GSM7060843_Blood_GR190529_counts.csv",row.names = 1)
BloodDay14_3 <- CreateSeuratObject(counts = data)
metadata <-read.csv("Blood/Day14/GSM7060843_Blood_GR190529_metadata.csv",row.names = 1)
BloodDay14_3 <- AddMetaData(object = BloodDay14_3, metadata = metadata)
BloodDay14_3$tissue <- 'Blood'
BloodDay14_3$group <- 'Day14'
BloodDay14_3$origin <- '2024 Lidia Garcia-Bonilla'
BloodDay14_3$sample <- 'BloodDay14_3_2024NI'
table(BloodDay14_3$sub.celltype)

save(BloodCtrl1,BloodCtrl2,BloodCtrl3,BloodCtrl4,
     BloodDay2_1,BloodDay2_2,BloodDay2_3,BloodDay2_4,
     BloodDay14_1,BloodDay14_2,BloodDay14_3,
     file ="Blood D2 D14 data.RData")

load("Blood D2 D14 data.RData")

sce_list <- c(BloodCtrl1,BloodCtrl2,BloodCtrl3,BloodCtrl4,
              BloodDay2_1,BloodDay2_2,BloodDay2_3,BloodDay2_4,
              BloodDay14_1,BloodDay14_2,BloodDay14_3)

sce <- merge(x = sce_list[[1]],y = sce_list[2:length(sce_list)],
             add.cell.ids = c('BloodCtrl1','BloodCtrl2','BloodCtrl3','BloodCtrl4',
                              'BloodDay2_1','BloodDay2_2','BloodDay2_3','BloodDay2_4',
                              'BloodDay14_1','BloodDay14_2','BloodDay14_3'))
colnames(sce@meta.data)
table(sce$sub.celltype)
table(sce$parent)

# Extract T cell
TNKcell <- subset(sce,parent%in%c('Tc','NK'))
table(TNKcell$sub.celltype)
table(TNKcell$parent)
TNKcell <- NormalizeData(TNKcell)
TNKcell <- JoinLayers(TNKcell)

# Anchor transfer
TNKILC <- readRDS("~/gdT analysis/TNKILC_precise_annotation.rds")
T.anchors <- FindTransferAnchors(reference = TNKILC, query = TNKcell,
                                 dims = 1:30, reference.reduction = "pca")
table(TNKILC$celltype)
T.predictions <- TransferData(anchorset = T.anchors, refdata = TNKILC$celltype,
                              dims = 1:30)
TNKcell <- AddMetaData(TNKcell, metadata = T.predictions)
table(TNKcell$predicted.id)
Idents(TNKcell) <- 'predicted.id'
gdTcell <- subset(TNKcell,predicted.id=='gdT cell')
table(gdTcell$tissue,gdTcell$group)

# Anchor transfer
gd_holygrail_filtered_final <- readRDS("gd_holygrail_filtered_final.rds")
gdT.anchors <- FindTransferAnchors(reference = gd_holygrail_filtered_final, query = gdTcell,
                                   dims = 1:30, reference.reduction = "pca")
table(gd_holygrail_filtered_final$celltypes)
gdT.predictions <- TransferData(anchorset = gdT.anchors, refdata = gd_holygrail_filtered_final$celltypes,
                                dims = 1:30,k.weight = 29)
gdTcell <- AddMetaData(gdTcell, metadata = gdT.predictions)
gdTcell$tissue.group <- paste(gdTcell$tissue,gdTcell$group,sep = '_')
table(gdTcell$predicted.id,gdTcell$tissue.group)

TNKcell$group <- as.factor(TNKcell$group)
levels(TNKcell$group)
TNKcell$group <- factor(TNKcell$group,levels = c('Ctrl','Day2','Day14'))
save(TNKcell,T.anchors,T.predictions,gdTcell,gdT.anchors,gdT.predictions,file = "Blood gdT mapping to reference_2024NI.RData")
```


# Codes for figures

```R
# This part was finished on PC
```


## Figure 1


```R
library(Seurat)
library(ggplot2)
library(sctransform)
library(patchwork)
library(dplyr)
library(tidyverse)
library(magrittr)
library(Matrix)
library(hdf5r)
library(DoubletFinder)
library(readxl)
library(harmony)
library(glmGamPoi)

sce <- readRDS("Immunecell_purified_after_harmony_finer_annotation_for_use.rds")
wholeclustercolor <- c("#B15928","#188888","#6A3D9A","#E31A1C","#FDBF6F","#C99880",
                       "#CAB2D6","#FB9A99","#33A02C","#B2DF8A","#1F78B4","#A6CEE3")

# 1b W8H6
library(scRNAtoolVis)
scatterCellPlot(object = sce,
                bar.width = 0.15,
                point.size = 1,legend.psize = 1,
                color =c("#CAB2D6","#A6CEE3","#E31A1C","#FDBF6F","#1F78B4","#188888",
                         "#6A3D9A","#B15928","#33A02C","#B2DF8A","#C99880","#FB9A99"))

# 1c W8H6
Idents(sce) <- 'celltype.fine'
DimPlot(sce,reduction = 'umap',label=F,repel = T,raster = F,cols = wholeclustercolor)+theme(axis.line = element_blank(), axis.text = element_blank(), axis.ticks = element_blank(), axis.title = element_blank())+ggtitle(label = "")
p2 <- DimPlot(sce,reduction = 'umap',label=F,repel = T,raster = F,cols = wholeclustercolor,split.by = 'origin',ncol = 3)+theme(axis.line = element_blank(), axis.text = element_blank(), axis.ticks = element_blank(), axis.title = element_blank())+ggtitle(label = "")+theme(legend.position="none");p2
ggsave("Figure 1c scRNAseq UMAP split by origin.pdf",p2, width = 8, height = 6)
table(sce$origin)
#2022 Carolin Beuker            2022 Kai Zheng            2022 Sinai Kim             2023 Huiya Li 2023 Zeynep Ilgin Kolabas 
#29295                     11456                      4532                     13162                      2800 

# 1d W12H5
p1 <- DotPlot(sce, features = c('Cd3g','Ms4a4b','Cd4','Cd8a', # Tcell
                                'Cd79b','Cd19', # B cell
                                'Itgax','Cd209a','H2-Aa', # DCs
                                'Trdc','Cd163l1','Cxcr6', # gdTcell
                                'Gata3','Il1rl1', 'Il7r',# ILC2
                                'Mrc1','Ms4a7', # Macrophage
                                'Cma1','Cpa3','Fcer1a', # mast cell
                                'Tmem119','P2ry12', # Microglia
                                'Ccr2','Ly6c2', # Monocyte
                                'S100a9','Retnlg', # Neutrophil
                                'Nkg7','Klrk1','Il2rb' # NK/NKT
),cols = 'RdBu')+ RotatedAxis();p1
ggsave("Figure 1d integrated scRNAseq dotplot.pdf",p1, width = 12, height = 5)

# 1e W5H4
plot_stat <- function(dataset,
                      plot_type,
                      colors,
                      group_by = "group",
                      pal_setup = 'Set2',
                      plot_ratio = 1,
                      text_size = 10,
                      tilt_text = FALSE) {
  
  if (is.data.frame(pal_setup)) {
    pal <- pal_setup[pal_setup[[1]] == group_by,][[2]]
  } else {
    pal <- pal_setup
  }
  
  stat <- tibble::tibble(group = dataset[[group_by]][[1]], 
                         cluster = dataset[['celltype.fine']][[1]])
  stat %<>%
    group_by(.data$group, 
             .data$cluster) %>%
    summarise(n = n()) %>%
    mutate(freq = n / sum(n))
  
  ncolors <- if (plot_type == 'prop_fill') {
    length(unique(dataset[['celltype.fine']][[1]]))
  } else {
    length(unique(dataset[[group_by]][[1]]))
  }
  
  colors <- colors
  
  thm <- theme(aspect.ratio = plot_ratio,
               legend.title = element_text(size = text_size),
               legend.text = element_text(size = text_size),
               axis.title = element_text(size = text_size),
               axis.text = element_text(size = text_size),
               axis.title.x = element_blank()
  ) + theme_bw()
  
  thm2 <- theme(legend.position = "none")
  thm3 <- theme(axis.text.x = element_text(angle = 45, 
                                           vjust = 0.5))
  
  switch(plot_type,
         group_count = stat %>%
           group_by(.data$group) %>%
           summarise(sum(n)) %>%
           ggplot(aes(x = .data$group, 
                      y = .data$`sum(n)`)) +
           geom_col(aes(fill = .data$group)) +
           geom_text(aes(label = .data$`sum(n)`), 
                     vjust = -0.5, 
                     size = text_size * 0.35) +
           scale_fill_manual(values = colors) + 
           labs(x = group_by, y = "Number of Cells") + 
           thm + thm2 + if (tilt_text) {thm3},
         
         prop_fill = ggplot(stat) + 
           geom_bar(aes(x = .data$group, 
                        y = .data$freq, 
                        fill = .data$cluster), 
                    position = "fill", 
                    stat = "identity") +
           scale_y_continuous(labels = scales::percent) +
           scale_fill_manual(values = colors, 
                             name = "Cluster") +
           labs(x = group_by, y = "Proportion") + 
           thm + if (tilt_text) {thm3},
         
         prop_multi = stat %>%
           mutate(freq = round(.data$freq, 3)) %>%
           ggplot() + 
           geom_bar(aes(x = .data$group,
                        y = .data$freq, 
                        fill = .data$group), 
                    stat = "identity") +
           geom_text(aes(x = .data$group, 
                         y = .data$freq, 
                         label = scales::percent(.data$freq)), 
                     vjust = -0.5, 
                     size = text_size * 0.35) +
           scale_y_continuous(expand = expansion(mult = c(0, 0.1)), 
                              labels = scales::percent_format()) +
           facet_wrap(~ cluster, 
                      ncol = 5, 
                      scales = "free") +
           scale_fill_manual(values = colors, 
                             name = "group") +
           labs(x = NULL, 
                y = "Proportion") + 
           theme(strip.text.x = element_text(size = text_size)) + 
           thm + thm2 + if (tilt_text) {thm3},
         
         stop("Unknown plot type")
  )
}
sce$group <- as.factor(sce$group)
levels(sce$group)
sce$group <- factor(sce$group,levels = c("Ctrl",'Hour3','Hour12',"Day1","Day2","Day3"))
sce$tissue.group <- as.factor(paste(sce$tissue,sce$group,sep = ' '))
levels(sce$tissue.group)
sce$tissue.group <- factor(sce$tissue.group,levels = c("Dura Ctrl","Dura Day1","Dura Day3",
                                                       "Pia Ctrl","Pia Day1",
                                                       "Brain Ctrl","Brain Hour3","Brain Hour12","Brain Day1","Brain Day2","Brain Day3"))
levels(sce$tissue.group)
p1 <- plot_stat(sce, plot_type = "prop_fill", group_by = "tissue.group",colors = wholeclustercolor,text_size = 14)+ theme(axis.title = element_blank())+coord_flip();p1
ggsave("Figure 1e scRNAseq celltype percentage.pdf",p1, width = 5, height = 4)

# 1f W5H4
table(sce$celltype.fine)
Tcell <- subset(sce,celltype.fine%in%c("abT cell","gdT cell","NKT cell"))
Tcellcolor <- c("#B15928","#E31A1C","#A6CEE3")
p1 <- plot_stat(Tcell, plot_type = "prop_fill", group_by = "tissue.group",colors =Tcellcolor, text_size = 14)+ theme(axis.title = element_blank())+coord_flip();p1
ggsave("Figure 1f scRNAseq T cell percentage.pdf",p1, width = 5, height = 4)

# Figure 1g
# MEN T cell proportion AJ data
Tcellcolor <- c("#666666","#BF8B12","#7FA718","#E31A1C")
sceAJ <- readRDS("nk_t_cell_all_samples_reanalysis_named_clusters.rds")
table(sceAJ$condition)
sceAJ <- subset(sceAJ,condition%in%c("d3_post_stroke","healthy_control"))
sceAJ <- subset(sceAJ,named_clusters%in%c('CD8 T cells','CD4 T cells','Treg','gd T cells'))

plot_stat_AJ <- function(dataset, 
                      plot_type, 
                      group_by = "condition",
                      pal_setup = 'Set2',
                      plot_ratio = 1,
                      text_size = 10,
                      tilt_text = FALSE) {
  
  if (is.data.frame(pal_setup)) {
    pal <- pal_setup[pal_setup[[1]] == group_by,][[2]]
  } else {
    pal <- pal_setup
  }
  
  stat <- tibble::tibble(group = dataset[[group_by]][[1]], 
                         cluster = dataset[['named_clusters']][[1]])
  stat %<>%
    group_by(.data$group, 
             .data$cluster) %>%
    summarise(n = n()) %>%
    mutate(freq = n / sum(n))
  
  ncolors <- if (plot_type == 'prop_fill') {
    length(unique(dataset[['named_clusters']][[1]]))
  } else {
    length(unique(dataset[[group_by]][[1]]))
  }
  
  colors <- Tcellcolor
  
  thm <- theme(aspect.ratio = plot_ratio,
               legend.title = element_text(size = text_size),
               legend.text = element_text(size = text_size),
               axis.title = element_text(size = text_size),
               axis.text = element_text(size = text_size),
               axis.title.x = element_blank()
  ) + theme_bw()
  
  thm2 <- theme(legend.position = "none")
  thm3 <- theme(axis.text.x = element_text(angle = 45, 
                                           vjust = 0.5))
  
  switch(plot_type,
         group_count = stat %>%
           group_by(.data$group) %>%
           summarise(sum(n)) %>%
           ggplot(aes(x = .data$group, 
                      y = .data$`sum(n)`)) +
           geom_col(aes(fill = .data$group)) +
           geom_text(aes(label = .data$`sum(n)`), 
                     vjust = -0.5, 
                     size = text_size * 0.35) +
           scale_fill_manual(values = colors) + 
           labs(x = group_by, y = "Number of Cells") + 
           thm + thm2 + if (tilt_text) {thm3},
         
         prop_fill = ggplot(stat) + 
           geom_bar(aes(x = .data$group, 
                        y = .data$freq, 
                        fill = .data$cluster), 
                    position = "fill", 
                    stat = "identity") +
           scale_y_continuous(labels = scales::percent) +
           scale_fill_manual(values = colors, 
                             name = "Cluster") +
           labs(x = group_by, y = "Proportion") + 
           thm + if (tilt_text) {thm3},
         
         prop_multi = stat %>%
           mutate(freq = round(.data$freq, 3)) %>%
           ggplot() + 
           geom_bar(aes(x = .data$group,
                        y = .data$freq, 
                        fill = .data$group), 
                    stat = "identity") +
           geom_text(aes(x = .data$group, 
                         y = .data$freq, 
                         label = scales::percent(.data$freq)), 
                     vjust = -0.5, 
                     size = text_size * 0.35) +
           scale_y_continuous(expand = expansion(mult = c(0, 0.1)), 
                              labels = scales::percent_format()) +
           facet_wrap(~ cluster, 
                      ncol = 5, 
                      scales = "free") +
           scale_fill_manual(values = colors, 
                             name = "group") +
           labs(x = NULL, 
                y = "Proportion") + 
           theme(strip.text.x = element_text(size = text_size)) + 
           thm + thm2 + if (tilt_text) {thm3},
         
         stop("Unknown plot type")
  )
}
p1 <- plot_stat_AJ(sceAJ, plot_type = "prop_fill", group_by = "condition",text_size = 14)+ theme(axis.title = element_blank())+coord_flip();p1
ggsave("Figure 1g scRNAseq T cell percentage AJ data.pdf",p1, width = 5, height = 4)
```


## Figure 3


```R
# Figure 3
library(Seurat)
library(ggplot2)
library(sctransform)
library(patchwork)
library(dplyr)
library(tidyverse)
library(magrittr)
library(Matrix)
library(hdf5r)
library(DoubletFinder)
library(readxl)
library(harmony)
library(glmGamPoi)

sce <- readRDS("gdT_integration_and_annotation_marker_based.rds")
levels(sce$tissue.group)
table(sce$celltype)
levels(sce$celltype)
wholeclustercolor <- c("#4F9F22","#B15928","#E31A1C","#7D54A6","#FDAE61","#2D82AF")

# 3b Dotplot
p1 <- DotPlot(sce, features = c('Cd160','Ifng','Klrb1c',
                                'Sell','S1pr1',
                                'Rorc','Il17a','Cd44','Cxcr6',
                                'Itgae','Gzma','Gzmb',
                                'Mki67','Top2a',
                                'Areg'),cols = 'Spectral')+ RotatedAxis();p1
ggsave("Figure 3b gdT dotplot.pdf",p1, width = 8, height = 4.5)

# 3c W6H5
library(scRNAtoolVis)
scatterCellPlot(object = sce,
                bar.width = 0.15,
                point.size = 3,legend.psize = 1,
                color =c("#2D82AF","#FDAE61","#4F9F22","#7D54A6","#E31A1C","#B15928"))

# 3d
plot_stat <- function(dataset, 
                      plot_type, 
                      group_by = "group",
                      pal_setup = 'Set2',
                      plot_ratio = 1,
                      text_size = 10,
                      tilt_text = FALSE) {
  
  if (is.data.frame(pal_setup)) {
    pal <- pal_setup[pal_setup[[1]] == group_by,][[2]]
  } else {
    pal <- pal_setup
  }
  
  stat <- tibble::tibble(group = dataset[[group_by]][[1]], 
                         cluster = dataset[['celltype']][[1]])
  stat %<>%
    group_by(.data$group, 
             .data$cluster) %>%
    summarise(n = n()) %>%
    mutate(freq = n / sum(n))
  
  ncolors <- if (plot_type == 'prop_fill') {
    length(unique(dataset[['celltype']][[1]]))
  } else {
    length(unique(dataset[[group_by]][[1]]))
  }
  
  colors <- wholeclustercolor
  
  thm <- theme(aspect.ratio = plot_ratio,
               legend.title = element_text(size = text_size),
               legend.text = element_text(size = text_size),
               axis.title = element_text(size = text_size),
               axis.text = element_text(size = text_size),
               axis.title.x = element_blank()
  ) + theme_bw()
  
  thm2 <- theme(legend.position = "none")
  thm3 <- theme(axis.text.x = element_text(angle = 45, 
                                           vjust = 0.5))
  
  switch(plot_type,
         group_count = stat %>%
           group_by(.data$group) %>%
           summarise(sum(n)) %>%
           ggplot(aes(x = .data$group, 
                      y = .data$`sum(n)`)) +
           geom_col(aes(fill = .data$group)) +
           geom_text(aes(label = .data$`sum(n)`), 
                     vjust = -0.5, 
                     size = text_size * 0.35) +
           scale_fill_manual(values = colors) + 
           labs(x = group_by, y = "Number of Cells") + 
           thm + thm2 + if (tilt_text) {thm3},
         
         prop_fill = ggplot(stat) + 
           geom_bar(aes(x = .data$group, 
                        y = .data$freq, 
                        fill = .data$cluster), 
                    position = "fill", 
                    stat = "identity") +
           scale_y_continuous(labels = scales::percent) +
           scale_fill_manual(values = colors, 
                             name = "Cluster") +
           labs(x = group_by, y = "Proportion") + 
           thm + if (tilt_text) {thm3},
         
         prop_multi = stat %>%
           mutate(freq = round(.data$freq, 3)) %>%
           ggplot() + 
           geom_bar(aes(x = .data$group,
                        y = .data$freq, 
                        fill = .data$group), 
                    stat = "identity") +
           geom_text(aes(x = .data$group, 
                         y = .data$freq, 
                         label = scales::percent(.data$freq)), 
                     vjust = -0.5, 
                     size = text_size * 0.35) +
           scale_y_continuous(expand = expansion(mult = c(0, 0.1)), 
                              labels = scales::percent_format()) +
           facet_wrap(~ cluster, 
                      ncol = 5, 
                      scales = "free") +
           scale_fill_manual(values = colors, 
                             name = "group") +
           labs(x = NULL, 
                y = "Proportion") + 
           theme(strip.text.x = element_text(size = text_size)) + 
           thm + thm2 + if (tilt_text) {thm3},
         
         stop("Unknown plot type")
  )
}
p1 <- plot_stat(sce, plot_type = "prop_fill", group_by = "tissue.group",text_size = 14)+ theme(axis.title = element_blank())+coord_flip();p1 # + theme(legend.position = 'none')
ggsave("Figure 3d integrated gdT percentage.pdf",p1, width = 7, height = 4)

# 3e W12H5
library(scRNAtoolVis)
Idents(sce) <- 'celltype'
celltype.markers <- FindAllMarkers(sce,only.pos = F,
                                   min.pct = 0.25,
                                   logfc.threshold = 0.1)
saveRDS(celltype.markers,"gdT_celltype_markers.rds")

celltype.markers <- readRDS("gdT_celltype_markers.rds")
p1 <- jjVolcano(diffData = celltype.markers,pSize = 0.3,base_size = 14,
                log2FC.cutoff = 0.5,
                col.type = "adjustP",
                topGeneN = 5,legend.position = c(0.4,0.9),
                tile.col = wholeclustercolor,
                fontface = 'italic');p1
ggsave('Figure 3e volcano.pdf',p1,width = 14,height = 5)

# Figure 3f-g
# gd17 signature
gd17sig <- list(c('Il17a', 'Il22', 'Il23r', 'Adam12', 'Ptgs2', 'Dgat1', 'Cxcl10',
                  'Tmem176b', 'Aqp3', 'Ret', 'Cysltr1', 'Ltb4r1', 'Cd36', 'Ffar2', 'Serpinb1a', 'Prdm1'))


# gdIFN signature
gdIFNsig <- list(c('Ifng', 'Il2', 'Ccl3', 'Ccl4', 'Ccl5', 'Ccl9', 'Xcl1',
                   'Themis', 'Slamf6', 'Cd5', 'Cd6', 'Nkg7', 'Crtam', 'Lag3', 'Cd160'))

sce <- AddModuleScore(
  object = sce,
  features = gd17sig,
  name = 'gd17signature'
)

sce <- AddModuleScore(
  object = sce,
  features = gdIFNsig,
  name = 'gdIFNsignature'
)

p1 <- VlnPlot(sce,c('gd17signature1','gdIFNsignature1'),ncol = 1,pt.size = 0,group.by = 'celltype',cols = wholeclustercolor)+theme(legend.position = 'none')+ggtitle("")+labs(x='',y='T cell activation involved in immune response');p1
ggsave("Figure 3fg gd17 and IFNg module score.pdf",p1, width = 6, height =6)

# 3h Anchor transfer
set.seed(012345)
DuraPiaCNS_gdT <- subset(sce,tissue%in%c('Dura','Pia','Brain'))
table(DuraPiaCNS_gdT$tissue)
gd_holygrail_filtered_final <- readRDS("gd_holygrail_filtered_final.rds")
gdT.anchors <- FindTransferAnchors(reference = gd_holygrail_filtered_final, query = DuraPiaCNS_gdT,
                                   dims = 1:30, reference.reduction = "pca")
table(gd_holygrail_filtered_final$celltypes)
predictions <- TransferData(anchorset = gdT.anchors, refdata = gd_holygrail_filtered_final$celltypes,
                            dims = 1:30)
DuraPiaCNS_gdT <- AddMetaData(DuraPiaCNS_gdT, metadata = predictions)
table(DuraPiaCNS_gdT$predicted.id)
Idents(DuraPiaCNS_gdT) <- 'predicted.id'
gd_holygrail_filtered_final <- RunUMAP(gd_holygrail_filtered_final, dims = 1:30, return.model = TRUE)
DuraPiaCNS_gdT <- MapQuery(anchorset = gdT.anchors, reference = gd_holygrail_filtered_final, query = DuraPiaCNS_gdT,
                           refdata = list(celltype = "celltypes"), reference.reduction = "pca", reduction.model = "umap")
p <- DimPlot(gd_holygrail_filtered_final, reduction = "umap", group.by = "celltypes", label = TRUE, label.size = 3,
             repel = TRUE)  + ggtitle("Reference annotations");p
clustercolor2 <- c("#4F9F3B","#666666","#FDAE61","#E31A1C","#B15928","#A6CEE3")
p2 <- DimPlot(DuraPiaCNS_gdT, reduction = "ref.umap", group.by = "predicted.celltype", label = F,
              label.size = 3, repel = TRUE,cols = clustercolor2) + ggtitle("Labels mapping to reference dataset")+ theme(legend.position = 'none');p2


plot_stat_mapping <- function(dataset, 
                              plot_type, 
                              group_by = "group",
                              pal_setup = 'Set2',
                              plot_ratio = 1,
                              text_size = 10,
                              tilt_text = FALSE) {
  
  if (is.data.frame(pal_setup)) {
    pal <- pal_setup[pal_setup[[1]] == group_by,][[2]]
  } else {
    pal <- pal_setup
  }
  
  stat <- tibble::tibble(group = dataset[[group_by]][[1]], 
                         cluster = dataset[['predicted.celltype']][[1]])
  stat %<>%
    group_by(.data$group, 
             .data$cluster) %>%
    summarise(n = n()) %>%
    mutate(freq = n / sum(n))
  
  ncolors <- if (plot_type == 'prop_fill') {
    length(unique(dataset[['predicted.celltype']][[1]]))
  } else {
    length(unique(dataset[[group_by]][[1]]))
  }
  
  colors <- clustercolor2
  
  thm <- theme(aspect.ratio = plot_ratio,
               legend.title = element_text(size = text_size),
               legend.text = element_text(size = text_size),
               axis.title = element_text(size = text_size),
               axis.text = element_text(size = text_size),
               axis.title.x = element_blank()
  ) + theme_bw()
  
  thm2 <- theme(legend.position = "none")
  thm3 <- theme(axis.text.x = element_text(angle = 45, 
                                           vjust = 0.5))
  
  switch(plot_type,
         group_count = stat %>%
           group_by(.data$group) %>%
           summarise(sum(n)) %>%
           ggplot(aes(x = .data$group, 
                      y = .data$`sum(n)`)) +
           geom_col(aes(fill = .data$group)) +
           geom_text(aes(label = .data$`sum(n)`), 
                     vjust = -0.5, 
                     size = text_size * 0.35) +
           scale_fill_manual(values = colors) + 
           labs(x = group_by, y = "Number of Cells") + 
           thm + thm2 + if (tilt_text) {thm3},
         
         prop_fill = ggplot(stat) + 
           geom_bar(aes(x = .data$group, 
                        y = .data$freq, 
                        fill = .data$cluster), 
                    position = "fill", 
                    stat = "identity") +
           scale_y_continuous(labels = scales::percent) +
           scale_fill_manual(values = colors, 
                             name = "Cluster") +
           labs(x = group_by, y = "Proportion") + 
           thm + if (tilt_text) {thm3},
         
         prop_multi = stat %>%
           mutate(freq = round(.data$freq, 3)) %>%
           ggplot() + 
           geom_bar(aes(x = .data$group,
                        y = .data$freq, 
                        fill = .data$group), 
                    stat = "identity") +
           geom_text(aes(x = .data$group, 
                         y = .data$freq, 
                         label = scales::percent(.data$freq)), 
                     vjust = -0.5, 
                     size = text_size * 0.35) +
           scale_y_continuous(expand = expansion(mult = c(0, 0.1)), 
                              labels = scales::percent_format()) +
           facet_wrap(~ cluster, 
                      ncol = 5, 
                      scales = "free") +
           scale_fill_manual(values = colors, 
                             name = "group") +
           labs(x = NULL, 
                y = "Proportion") + 
           theme(strip.text.x = element_text(size = text_size)) + 
           thm + thm2 + if (tilt_text) {thm3},
         
         stop("Unknown plot type")
  )
}
p3 <- plot_stat_mapping(DuraPiaCNS_gdT, plot_type = "prop_fill", group_by = "tissue.group",text_size = 14)+ theme(axis.title = element_blank())+coord_flip();p3 # + theme(legend.position = 'none')
library(patchwork)
p2|p3
ggsave("Figure 3h Mapping to reference gdT_2024NI.pdf",p2|p3, width = 10, height = 6)

DuraPiaCNS_gdT$origin.group <- paste(DuraPiaCNS_gdT$origin,DuraPiaCNS_gdT$group,sep = '_')
print(table(DuraPiaCNS_gdT$origin.group,DuraPiaCNS_gdT$predicted.celltype))
save(DuraPiaCNS_gdT,gdT.anchors,predictions,file = "Figure 3 gdT mapping to reference_2024NI.RData")
```


## Figure 4


```R
# Figure 4a
sce <- readRDS("~/gdT analysis/gdT_integration_and_annotation_marker_based.rds")
wholeclustercolor <- c("#4F9F22","#B15928","#E31A1C","#7D54A6","#FDAE61","#2D82AF")
p1 <- VlnPlot(sce,'Cd44',cols = wholeclustercolor,pt.size = 0.0003)+ theme(legend.position = 'none');p1
p2 <- VlnPlot(sce,'Ccr6',cols = wholeclustercolor,pt.size = 0.0003)+ theme(legend.position = 'none');p2
p3 <- VlnPlot(sce,'Il17a',cols = wholeclustercolor,pt.size = 0.0003)+ theme(legend.position = 'none');p3
layout <- "ABC"
p <- p1+p2+p3+ 
  plot_layout(design = layout,guides = 'collect');p
ggsave("Figure 4a Violin plot_Rorc gdT_.pdf",p, width = 12, height = 4)

# Figure 4k
# gdT gene module score AUCell, Day3 dura vs CNS
Idents(sce) <- 'tissue.group'
table(sce$tissue.group)
day3 <- subset(sce,tissue.group%in%c('Dura Day3','Brain Day3'))
day3$tissue.group <- as.factor(as.character(day3$tissue.group))
levels(day3$tissue.group)
day3$tissue.group <- factor(day3$tissue.group,levels = c('Dura Day3','Brain Day3'))
levels(day3$tissue.group)
Idents(day3) <- 'tissue.group'

# gd17 signature
gd17sig <- list(gd17sig=c('Il17a', 'Il22', 'Il23r', 'Adam12', 'Ptgs2', 'Dgat1', 'Cxcl10',
                          'Tmem176b', 'Aqp3', 'Ret', 'Cysltr1', 'Ltb4r1', 'Cd36', 'Ffar2', 'Serpinb1a', 'Prdm1'))

groupcolor <- c("#98D277",'#F5D9AA')
day3 <- AddModuleScore(
  object = day3,
  features = gd17sig,
  name = 'gd17signature'
)
p1 <- VlnPlot(day3,'gd17signature1',pt.size = 1,cols = groupcolor)+theme(legend.position = 'none')+ggtitle("")+labs(x='',y='gd17 module score');p1
ggsave("gd17 signature-Bruno Silva-Santos Dura brain d3.pdf",p1, width = 3.5, height = 4.5)

gd17_group <- data.frame(day3$gd17signature1,day3$tissue.group)  
levels(day3$tissue.group)
wilcox.test(gd17_group$day3.gd17signature1 ~ gd17_group$day3.tissue.group, data = gd17_group)  
t.test(gd17_group$day3.gd17signature1 ~ gd17_group$day3.tissue.group, data = gd17_group)
```


## Figure 5


```R
library(GseaVis)
library(data.table)
library(ggplot2)
library(dplyr)
library(stringr)
library(clusterProfiler)
library(DOSE)
library(org.Mm.eg.db)
library(enrichplot)
library(Seurat)
library(tidyverse)
library(magrittr)

# CytoTRACE2 for gdT cells in the border regions
library(CytoTRACE2)

# load rds
sce <- readRDS("~/gdT analysis/gdT_integration_and_annotation_marker_based.rds")
BordergdT <- subset(sce,tissue%in%c('Dura','Pia','Brain'))
table(BordergdT$tissue.group)
table(BordergdT$celltype)

# extract expression data
expression_data <- BordergdT@assays$RNA$data
rownames(expression_data)
# running CytoTRACE 2 main function - cytotrace2 - with default parameters
cytotrace2_result <- cytotrace2(expression_data)
saveRDS(cytotrace2_result,"BordergdT_cytotrace2_result.rds")

# Figure 5a
# extract annotation data
annotation <- data.frame(phenotype = BordergdT@meta.data$tissue.group) %>% set_rownames(., colnames(BordergdT))
# generate prediction and phenotype association plots with plotData function
plots <- plotData(cytotrace2_result = cytotrace2_result, 
                  annotation = annotation,
                  expression_data = expression_data
)

plots$CytoTRACE2_UMAP
plots$CytoTRACE2_Potency_UMAP
plots$CytoTRACE2_Relative_UMAP
plots$Phenotype_UMAP
p1 <- plots$CytoTRACE2_Boxplot_byPheno
p1
ggsave('Figure 5a Developmental potential by tissue.group.pdf',plot = p1, width = 6, height = 4)

library(RColorBrewer)
RColorBrewer::display.brewer.all()
colours = colorRampPalette(rev(RColorBrewer::brewer.pal(n = 11, name = "Spectral")))
colour <- colours(12)

# Figure 5b T cell activation involved in immune response
gene_SYMBOL <- get('GO:0002286', org.Mm.egGO2ALLEGS) %>% mget(org.Mm.egSYMBOL) %>% unlist() 
gene_SYMBOL <- unique(gene_SYMBOL);gene_SYMBOL
write.csv(gene_SYMBOL,'gene_SYMBOL_GO:0002286.csv')
gene <- list(gene_SYMBOL)
BordergdT <- AddModuleScore(
  object = BordergdT,
  features = gene,
  name = 'TCA_Module_score'
)
p1 <- VlnPlot(BordergdT,'TCA_Module_score1',pt.size = 0.001,group.by = 'tissue.group',cols = colour)+theme(legend.position = 'none')+ggtitle("")+labs(x='',y='T cell activation involved in immune response module score')+geom_hline(yintercept = c(0.05,0.2),linetype = 2);p1
ggsave("Figure 5b T cell activation module score.pdf",(p1), width = 8, height =4)


# Figure 5c
# T cell proliferation module score
gene_SYMBOL <- get('GO:0042098', org.Mm.egGO2ALLEGS) %>% mget(org.Mm.egSYMBOL) %>% unlist() 
gene_SYMBOL <- unique(gene_SYMBOL);gene_SYMBOL
write.csv(gene_SYMBOL,'gene_SYMBOL_GO_0042098.csv')
gene <- list(gene_SYMBOL)
BordergdT <- AddModuleScore(
  object = BordergdT,
  features = gene,
  name = 'TCP_Module_score'
)
p1 <- VlnPlot(BordergdT,'TCP_Module_score1',pt.size = 0.001,group.by = 'tissue.group',cols = colour)+theme(legend.position = 'none')+ggtitle("")+labs(x='',y='T cell proliferation module score')+geom_hline(yintercept = c(0.1,0.2),linetype = 2);p1
ggsave("Figure 5c T cell proliferation module score.pdf",p1, width = 8, height =4)

# Figure 5d
# Resident signature
library(readxl)
Resid_Mackay <- read_excel("Resid_Mackay.xlsx",col_names = FALSE)
Resid_Mackay <- list(c(Resid_Mackay$...1))
Resid_Mackay
BordergdT <- AddModuleScore(
  object = BordergdT,
  features = Resid_Mackay,
  name = 'Residency_Mackay'
)
p1 <- VlnPlot(BordergdT,'Residency_Mackay1',pt.size = 0.001,group.by = 'tissue.group',cols = colour)+theme(legend.position = 'none')+ggtitle("")+labs(x='',y='T cell residency module score')+geom_hline(yintercept = c(0,0.25,0.5),linetype = 2);p1
ggsave("Figure 5d T cell residency Mackay module score.pdf",(p1), width = 8, height =4)

# Figure 5e
# T cell migration module score
gene_SYMBOL <- get('GO:0072678', org.Mm.egGO2ALLEGS) %>% mget(org.Mm.egSYMBOL) %>% unlist() 
gene_SYMBOL <- unique(gene_SYMBOL);gene_SYMBOL
write.csv(gene_SYMBOL,'gene_SYMBOL_GO_0072678.csv')
gene <- list(gene_SYMBOL)
BordergdT <- AddModuleScore(
  object = BordergdT,
  features = gene,
  name = 'TCMModule_score'
)
p1 <- VlnPlot(BordergdT,'TCMModule_score1',pt.size = 0.001,group.by = 'tissue.group',cols = colour)+theme(legend.position = 'none')+ggtitle("")+labs(x='',y='T cell migration module score')+geom_hline(yintercept = c(0,0.25),linetype = 2);p1
ggsave("Figure 5e T cell migration module score.pdf",p1, width = 8, height =4)
```


## Figure 6


```R
library(CellChat)
cellchat <- readRDS("Cellchat gdT with CD45 negative cells.rds")
groupSize <- as.numeric(table(cellchat@idents))
# Figure 6c gdT EC interaction W8H8
par(mfrow=c(1,2))
netVisual_circle(cellchat@net$count, vertex.weight = groupSize, weight.scale = T, label.edge= F, title.name = "Number of interactions",)
netVisual_circle(cellchat@net$weight, vertex.weight = groupSize, weight.scale = T, label.edge= F, title.name = "Interaction weights/strength")

# Figure 6d heatmap W12H10
# Signaling role analysis on the aggregated cell-cell communication network from all signaling pathways
ht1 <- netAnalysis_signalingRole_heatmap(cellchat, pattern = "outgoing",height = 18,width = 8)
ht2 <- netAnalysis_signalingRole_heatmap(cellchat, pattern = "incoming",height = 18,width = 8)
ht1 + ht2

# Figure6e
plotGeneExpression(cellchat, signaling = c("ICAM","CXCL"), enriched.only = TRUE, type = "violin")

# Figure 6h W4H3
cellchat_brain <- readRDS("Cellchat CNS gdT with CD45 negative cells.rds")
# Visualize the computed centrality scores using heatmap, allowing ready identification of major signaling roles of cell groups
netAnalysis_signalingRole_network(cellchat_brain, signaling = 'CXCL', width = 5, height = 2.5, font.size = 10,color.heatmap = "Reds")
netAnalysis_signalingRole_network(cellchat_brain, signaling = 'CCL', width = 5, height = 2.5, font.size = 10,color.heatmap = "Reds")
netAnalysis_signalingRole_network(cellchat_brain, signaling = 'ICAM', width = 5, height = 2.5, font.size = 10,color.heatmap = "Reds")

# Figure 6jk
load("Blood gdT mapping to reference_2024NI.RData")
clustercolor1 <- c("#B15928","#E31A1C","#A6CEE3")
plot_stat_mapping <- function(dataset, 
                              plot_type, 
                              group_by = "group",
                              pal_setup = 'Set2',
                              plot_ratio = 1,
                              text_size = 10,
                              tilt_text = FALSE) {
  
  if (is.data.frame(pal_setup)) {
    pal <- pal_setup[pal_setup[[1]] == group_by,][[2]]
  } else {
    pal <- pal_setup
  }
  
  stat <- tibble::tibble(group = dataset[[group_by]][[1]], 
                         cluster = dataset[['predicted.id']][[1]])
  stat %<>%
    group_by(.data$group, 
             .data$cluster) %>%
    summarise(n = n()) %>%
    mutate(freq = n / sum(n))
  
  ncolors <- if (plot_type == 'prop_fill') {
    length(unique(dataset[['predicted.id']][[1]]))
  } else {
    length(unique(dataset[[group_by]][[1]]))
  }
  
  colors <- clustercolor1
  
  thm <- theme(aspect.ratio = plot_ratio,
               legend.title = element_text(size = text_size),
               legend.text = element_text(size = text_size),
               axis.title = element_text(size = text_size),
               axis.text = element_text(size = text_size),
               axis.title.x = element_blank()
  ) + theme_bw()
  
  thm2 <- theme(legend.position = "none")
  thm3 <- theme(axis.text.x = element_text(angle = 45, 
                                           vjust = 0.5))
  
  switch(plot_type,
         group_count = stat %>%
           group_by(.data$group) %>%
           summarise(sum(n)) %>%
           ggplot(aes(x = .data$group, 
                      y = .data$`sum(n)`)) +
           geom_col(aes(fill = .data$group)) +
           geom_text(aes(label = .data$`sum(n)`), 
                     vjust = -0.5, 
                     size = text_size * 0.35) +
           scale_fill_manual(values = colors) + 
           labs(x = group_by, y = "Number of Cells") + 
           thm + thm2 + if (tilt_text) {thm3},
         
         prop_fill = ggplot(stat) + 
           geom_bar(aes(x = .data$group, 
                        y = .data$freq, 
                        fill = .data$cluster), 
                    position = "fill", 
                    stat = "identity") +
           scale_y_continuous(labels = scales::percent) +
           scale_fill_manual(values = colors, 
                             name = "Cluster") +
           labs(x = group_by, y = "Proportion") + 
           thm + if (tilt_text) {thm3},
         
         prop_multi = stat %>%
           mutate(freq = round(.data$freq, 3)) %>%
           ggplot() + 
           geom_bar(aes(x = .data$group,
                        y = .data$freq, 
                        fill = .data$group), 
                    stat = "identity") +
           geom_text(aes(x = .data$group, 
                         y = .data$freq, 
                         label = scales::percent(.data$freq)), 
                     vjust = -0.5, 
                     size = text_size * 0.35) +
           scale_y_continuous(expand = expansion(mult = c(0, 0.1)), 
                              labels = scales::percent_format()) +
           facet_wrap(~ cluster, 
                      ncol = 5, 
                      scales = "free") +
           scale_fill_manual(values = colors, 
                             name = "group") +
           labs(x = NULL, 
                y = "Proportion") + 
           theme(strip.text.x = element_text(size = text_size)) + 
           thm + thm2 + if (tilt_text) {thm3},
         
         stop("Unknown plot type")
  )
}
p1 <- plot_stat_mapping(TNKcell, plot_type = "prop_fill", group_by = "group",text_size = 14)+ theme(axis.title = element_blank())+coord_flip();p1 # + theme(legend.position = 'none')

clustercolor2 <- c("#E31A1C","#A6CEE3")
gdTcell$group <- as.factor(gdTcell$group)
levels(gdTcell$group)

Idents(gdTcell) <- 'predicted.id'
plot_stat_mapping <- function(dataset, 
                              plot_type, 
                              group_by = "group",
                              pal_setup = 'Set2',
                              plot_ratio = 1,
                              text_size = 10,
                              tilt_text = FALSE) {
  
  if (is.data.frame(pal_setup)) {
    pal <- pal_setup[pal_setup[[1]] == group_by,][[2]]
  } else {
    pal <- pal_setup
  }
  
  stat <- tibble::tibble(group = dataset[[group_by]][[1]], 
                         cluster = dataset[['predicted.id']][[1]])
  stat %<>%
    group_by(.data$group, 
             .data$cluster) %>%
    summarise(n = n()) %>%
    mutate(freq = n / sum(n))
  
  ncolors <- if (plot_type == 'prop_fill') {
    length(unique(dataset[['predicted.id']][[1]]))
  } else {
    length(unique(dataset[[group_by]][[1]]))
  }
  
  colors <- clustercolor2
  
  thm <- theme(aspect.ratio = plot_ratio,
               legend.title = element_text(size = text_size),
               legend.text = element_text(size = text_size),
               axis.title = element_text(size = text_size),
               axis.text = element_text(size = text_size),
               axis.title.x = element_blank()
  ) + theme_bw()
  
  thm2 <- theme(legend.position = "none")
  thm3 <- theme(axis.text.x = element_text(angle = 45, 
                                           vjust = 0.5))
  
  switch(plot_type,
         group_count = stat %>%
           group_by(.data$group) %>%
           summarise(sum(n)) %>%
           ggplot(aes(x = .data$group, 
                      y = .data$`sum(n)`)) +
           geom_col(aes(fill = .data$group)) +
           geom_text(aes(label = .data$`sum(n)`), 
                     vjust = -0.5, 
                     size = text_size * 0.35) +
           scale_fill_manual(values = colors) + 
           labs(x = group_by, y = "Number of Cells") + 
           thm + thm2 + if (tilt_text) {thm3},
         
         prop_fill = ggplot(stat) + 
           geom_bar(aes(x = .data$group, 
                        y = .data$freq, 
                        fill = .data$cluster), 
                    position = "fill", 
                    stat = "identity") +
           scale_y_continuous(labels = scales::percent) +
           scale_fill_manual(values = colors, 
                             name = "Cluster") +
           labs(x = group_by, y = "Proportion") + 
           thm + if (tilt_text) {thm3},
         
         prop_multi = stat %>%
           mutate(freq = round(.data$freq, 3)) %>%
           ggplot() + 
           geom_bar(aes(x = .data$group,
                        y = .data$freq, 
                        fill = .data$group), 
                    stat = "identity") +
           geom_text(aes(x = .data$group, 
                         y = .data$freq, 
                         label = scales::percent(.data$freq)), 
                     vjust = -0.5, 
                     size = text_size * 0.35) +
           scale_y_continuous(expand = expansion(mult = c(0, 0.1)), 
                              labels = scales::percent_format()) +
           facet_wrap(~ cluster, 
                      ncol = 5, 
                      scales = "free") +
           scale_fill_manual(values = colors, 
                             name = "group") +
           labs(x = NULL, 
                y = "Proportion") + 
           theme(strip.text.x = element_text(size = text_size)) + 
           thm + thm2 + if (tilt_text) {thm3},
         
         stop("Unknown plot type")
  )
}
p2 <- plot_stat_mapping(gdTcell, plot_type = "prop_fill", group_by = "group",text_size = 14)+ theme(axis.title = element_blank())+coord_flip();p2 # + theme(legend.position = 'none')
p1|p2
ggsave("Mapping to reference gdT blood and brain.pdf",p1|p2, width = 8, height = 3)
```


# Sup Figure


```R
# Sup Figure 1
# Codes were shown in the Part 2, data purification process

# Sup Figure 2
harmonized_TNKILC <- readRDS("TNKILC_precise_annotation.rds")
Idents(harmonized_TNKILC) <- 'seurat_clusters'
p1 <- DotPlot(harmonized_TNKILC, features = c('Cd3g','Ms4a4b','Cd4','Cd8a', # abTcell
                                              'Trdc', 'Cxcr6','Il18r1', # gdTcell
                                              'Gata3','Il1rl1', 'Il7r',# ILC2
                                              'Nkg7','Klrk1','Il2rb' # NK/NKT cell
),cols = "RdBu")+ RotatedAxis()+ggtitle(label = "")+labs(x=NULL,y=NULL);p1

# Sup Figure 3
sce <- readRDS("~/gdT analysis/gdT_integration_and_annotation_marker_based.rds")
BordergdT <- subset(sce,tissue%in%c('Dura','Pia','Brain'))
table(BordergdT$group)
table(BordergdT$seurat_clusters)
table(BordergdT$tissue.group)
Idents(BordergdT) <- 'tissue.group'
p1 <- VlnPlot(BordergdT,c('Cd163l1','5830411N06Rik'));p1
ggsave('Sup Figure Scart1-2.pdf',plot = p1, width = 8, height = 4,limitsize = FALSE)

# Sup Figure 4
library(GseaVis)
library(data.table)
library(ggplot2)
library(dplyr)
library(stringr)
library(clusterProfiler)
library(DOSE)
library(org.Mm.eg.db)
library(enrichplot)
library(Seurat)
library(tidyverse)
library(magrittr)
library(patchwork)

gdT <- readRDS("~/gdT analysis/gdT_integration_and_annotation_marker_based.rds")
BordergdT <- subset(gdT,tissue%in%c('Dura','Pia','Brain'))
table(BordergdT$origin)
BordergdT <- subset(BordergdT,origin%in%c('2022 Carolin Beuker',"2022 Sinai Kim",'2023 Huiya Li','2023 Zeynep Ilgin Kolabas','Alina'))
table(BordergdT$origin)
BordergdT$tissue.group <- paste(BordergdT$tissue,BordergdT$group,sep = '_')
BordergdT$tissue.group <- as.factor(as.character(BordergdT$tissue.group))
levels(BordergdT$tissue.group)
BordergdT$tissue.group <- factor(BordergdT$tissue.group,levels = c("Dura_Ctrl","Dura_Day1","Dura_Day3",
                                                                   "Pia_Ctrl","Pia_Day1",
                                                                   "Brain_Ctrl","Brain_Hour3","Brain_Hour12","Brain_Day1","Brain_Day2","Brain_Day3"))
levels(BordergdT$tissue.group)

# Cluster function
set.seed(012345)
library(Scillus)
Idents(BordergdT) <- 'tissue.group'
cluster.markers <- FindAllMarkers(BordergdT, only.pos = T,
                                  min.pct = 0.4,
                                  logfc.threshold = 0.5)
p1 <- plot_all_cluster_go(cluster.markers, topn = 100, org = "mouse", ont = "BP",);p1
ggsave('Sup Figure ORA on gdT from different tissue x groups.pdf',plot = p1+plot_annotation(tag_levels = 'a'), width = 20, height = 16,limitsize = FALSE)

# Sup Figure 5 ICAM and CXCL pathway W5H5
cellchat <- readRDS("Cellchat gdT with CD45 negative cells.rds")
pathways.show <- c("ICAM")
par(mfrow=c(1,1))
netVisual_aggregate(cellchat, signaling = pathways.show, layout = "chord")
netAnalysis_contribution(cellchat, signaling = pathways.show)

pathways.show <- c("CXCL")
par(mfrow=c(1,1))
netVisual_aggregate(cellchat, signaling = pathways.show, layout = "chord")
netAnalysis_contribution(cellchat, signaling = pathways.show)
```
