# Supplementary material for: Single-cell omics and flow cytometry identify distinct immune states of dural and brain-infiltrating IL-17-producing γδ T cells after experimental stroke
Source: J Neuroinflammation. 2026 Apr 9;23:127. doi: 10.1186/s12974-026-03794-3 (PMC13088706; doi:10.1186/s12974-026-03794-3)
Supplement: Supplementary file 2 — Supplementary Material 2. [file 12974_2026_3794_MOESM2_ESM.xlsx]

## Sheet: Flow panel_CCR6 CD44 CD69
Mouse line	Mouse #	Group	Gender	Birth time	Flow cytometry time	Age (days)	Weeks
Tcrd-GDL	2446	Ctrl	Male	2023-10-27	2024-01-06	71	10
Tcrd-GDL	2447	Ctrl	Male	2023-10-27	2024-01-06	71	10
Tcrd-GDL	2448	Ctrl	Male	2023-10-27	2024-01-06	71	10
Tcrd-GDL	2449	Ctrl	Female	2023-10-27	2024-01-08	73	10
Tcrd-GDL	2450	Ctrl	Female	2023-10-27	2024-01-08	73	10
Tcrd-GDL	2451	Ctrl	Female	2023-10-27	2024-01-08	73	10
Tcrd-GDL	2566	Ctrl	Male	2023-12-07	2024-03-16	100	14
Tcrd-GDL	2567	Ctrl	Male	2023-12-07	2024-03-16	100	14
Tcrd-GDL	2653	Ctrl	Female	2024-01-04	2024-03-24	80	11
Tcrd-GDL	2654	Ctrl	Female	2024-01-04	2024-03-24	80	11
Tcrd-GDL	2655	Ctrl	Female	2024-01-04	2024-03-24	80	11
Tcrd-GDL	2334	Day1	Male	2023-09-02	2023-12-07	96	14
Tcrd-GDL	2335	Day1	Male	2023-08-31	2023-12-07	98	14
Tcrd-GDL	2342	Day1	Female	2023-08-31	2023-12-07	98	14
Tcrd-GDL	2352	Day1	Male	2023-09-09	2023-12-14	96	14
Tcrd-GDL	2358	Day1	Female	2023-09-09	2023-12-14	96	14
Tcrd-GDL	2453	Day1	Female	2023-10-27	2024-01-10	75	11
Tcrd-GDL	2525	Day1	Male	2023-12-03	2024-03-14	102	15
Tcrd-GDL	2528	Day1	Male	2023-12-03	2024-03-14	102	15
Tcrd-GDL	2454	Day2	Female	2023-10-27	2024-01-18	83	12
Tcrd-GDL	2456	Day2	Female	2023-10-27	2024-01-18	83	12
Tcrd-GDL	2457	Day2	Female	2023-10-27	2024-01-18	83	12
Tcrd-GDL	2460	Day2	Male	2023-10-28	2024-01-26	90	13
Tcrd-GDL	2464	Day2	Female	2023-10-28	2024-01-26	90	13
Tcrd-GDL	2465	Day2	Male	2023-10-27	2024-01-26	91	13
Tcrd-GDL	2637	Day2	Male	2023-12-31	2024-04-05	96	14
Tcrd-GDL	2638	Day2	Male	2023-12-31	2024-04-05	96	14
Tcrd-GDL	2639	Day2	Male	2023-12-31	2024-04-05	96	14
Tcrd-GDL	2284	Day3	Male	2023-08-18	2023-11-20	94	13
Tcrd-GDL	2340	Day3	Female	2023-08-31	2023-11-20	81	12
Tcrd-GDL	2336	Day3	Male	2023-08-31	2023-11-26	87	12
Tcrd-GDL	2337	Day3	Male	2023-08-31	2023-11-26	87	12
Tcrd-GDL	2339	Day3	Female	2023-08-31	2023-11-26	87	12
Tcrd-GDL	2333	Day3	Male	2023-08-31	2023-12-09	100	14
Tcrd-GDL	2526	Day3	Male	2023-12-03	2024-03-16	104	15
Tcrd-GDL	2527	Day3	Male	2023-12-03	2024-03-16	104	15

## Sheet: Flow panel_IL17A
Mouse line	Mouse #	Group	Gender	Birth time	Flow cytometry time	Age (days)	Weeks
Tcrd-GDL	2672	Ctrl	Female	2024-01-23	2024-04-27	95	14
Tcrd-GDL	2754	Ctrl	Female	2024-02-10	2024-04-27	77	11
Tcrd-GDL	2755	Ctrl	Female	2024-02-10	2024-04-27	77	11
Tcrd-GDL	2756	Ctrl	Female	2024-02-10	2024-04-27	77	11
Tcrd-GDL	2746	Ctrl	Male	2024-02-10	2024-04-28	78	11
Tcrd-GDL	2747	Ctrl	Male	2024-02-10	2024-04-28	78	11
Tcrd-GDL	2748	Ctrl	Male	2024-02-10	2024-04-28	78	11
Tcrd-GDL	2645	Day3	Female	2023-12-31	2024-04-19	110	16
Tcrd-GDL	2646	Day3	Female	2023-12-31	2024-04-19	110	16
Tcrd-GDL	2649	Day3	Male	2024-01-04	2024-04-19	106	15
Tcrd-GDL	2650	Day3	Male	2024-01-04	2024-04-19	106	15
Tcrd-GDL	2671	Day3	Female	2024-01-23	2024-04-27	95	14
Tcrd-GDL	2667	Day3	Female	2024-01-23	2024-04-28	96	14
Tcrd-GDL	2668	Day3	Female	2024-01-23	2024-04-28	96	14
Note: For these 14 mice, cells were separated and used for surface staining (CXCR3, CXCR4, and CD11a) and intracellular staining (IL-17A), respectively.

## Sheet: Flow panel_CXCR3 CXCR4 CD11a
Mouse line	Mouse #	Group	Gender	Birth time	Flow cytometry time	Age (days)	Weeks
Tcrd-GDL	2672	Ctrl	Female	2024-01-23	2024-04-27	95	14
Tcrd-GDL	2754	Ctrl	Female	2024-02-10	2024-04-27	77	11
Tcrd-GDL	2755	Ctrl	Female	2024-02-10	2024-04-27	77	11
Tcrd-GDL	2756	Ctrl	Female	2024-02-10	2024-04-27	77	11
Tcrd-GDL	2746	Ctrl	Male	2024-02-10	2024-04-28	78	11
Tcrd-GDL	2747	Ctrl	Male	2024-02-10	2024-04-28	78	11
Tcrd-GDL	2748	Ctrl	Male	2024-02-10	2024-04-28	78	11
Tcrd-GDL	2645	Day3	Female	2023-12-31	2024-04-19	110	16
Tcrd-GDL	2646	Day3	Female	2023-12-31	2024-04-19	110	16
Tcrd-GDL	2649	Day3	Male	2024-01-04	2024-04-19	106	15
Tcrd-GDL	2650	Day3	Male	2024-01-04	2024-04-19	106	15
Tcrd-GDL	2671	Day3	Female	2024-01-23	2024-04-27	95	14
Tcrd-GDL	2667	Day3	Female	2024-01-23	2024-04-28	96	14
Tcrd-GDL	2668	Day3	Female	2024-01-23	2024-04-28	96	14

## Sheet: Flow panel_Ki67
Mouse line	Mouse #	Group	Gender	Birth time	Flow cytometry time	Age (days)	Weeks
C57/BL6J	4028	Day3	Male	2023-04-17	2023-07-10	84	12
C57/BL6J	4033	Day3	Male	2023-04-17	2023-07-10	84	12
C57/BL6J	4034	Day3	Male	2023-04-17	2023-07-10	84	12
