# Supplementary material for: Single-cell omics and flow cytometry identify distinct immune states of dural and brain-infiltrating IL-17-producing γδ T cells after experimental stroke
Source: J Neuroinflammation. 2026 Apr 9;23:127. doi: 10.1186/s12974-026-03794-3 (PMC13088706; doi:10.1186/s12974-026-03794-3)
Supplement: Supplementary file 3 — Supplementary Material 3. [file 12974_2026_3794_MOESM3_ESM.xlsx]

## Sheet: Figure 2c
Ctrl	Day1	Day2	Day3
106	62	37	42
85	126	45	47
53	286	59	41
302	95	32	50
187	99	63	67
92	257	50	55
107	112	73	152
179	110	49	123
152		50
179
134

## Sheet: Figure 2d
Ctrl	Day1	Day2	Day3
96	348	241	229
50	218	209	125
157	702	268	377
459	279	88	232
290	365	206	354
314	540	350	110
555	540	245	1139
444	328	299	839
452		279
467
460

## Sheet: Figure 2e
Ctrl	Day1	Day2	Day3
98	297	133	93
165	197	103	107
220	655	137	311
379	272	70	225
195	201	84	290
182	282	216	153
502	299	174	650
480	213	231	461
227		249
262
190

## Sheet: Figure 2f
Ctrl	Day1 (ischemic side)	Day2 (ischemic side)	Day3 (ischemic side)
8	6	90	74
2	14	22	27
2	3	41	39
10	37	43	45
7	89	264	23
0	34	56	57
8	5	22	113
20	13	44	48
		71

## Sheet: Figure 2g
Ctrl	Day1 (control side)	Day2 (control side)	Day3 (control side)
8	0	0	17
2	2	6	2
2	3	6	9
10	6	5	25
7	14	60	10
0	15	0	3
8	0	12	7
20	3	2	0
		10

## Sheet: Figure 2h
Ctrl	Day1	Day2	Day3
0.14	0.24	0.28	0.12
0.2	0.22	0.25	0.24
0.24	0.28	0.21	0.18
0.25	0.38	0.16	0.15
0.23	0.53	0.32	0.26
0.31	0.3	0.21	0.23
0.27	0.12	0.19
0.28	0.27	0.23
0.29		0.2
0.23
0.62

## Sheet: Figure 4b
Ctrl	Day1	Day2	Day3
98.5	100	100	100
98.1	100	100	100
100	99.5	100	100
100	100	100	100
100	100	100	92.9
100	100	100	100
100	100	100	100
99	96.9	100	98.4
98		100
99.1
98.9

## Sheet: Figure 4c
Day1 (ischemic side)	Day2 (ischemic side)	Day3 (ischemic side)
75	100	96.6
100	100	100
100	100	100
100	100	96.3
90.2	98.8	100
90.9	100	100
66.7	100	94.3
87.5	96	96.2
	97.5

## Sheet: Figure 4d
Ctrl	Day1	Day2	Day3
43.9	43.9	25	33.3
13.2	25.9	53.3	23.8
14.7	30.7	31.6	26.9
30.5	39.6	10	30
51.7	37.5	19	21.4
37.3	29.3	25	55.6
35.6	41.4	20	24
35.4	23.1	17.2	24.2
37		37.9
29.7
34.1

## Sheet: Figure 4e
Day1 (ischemic side)	Day2 (ischemic side)	Day3 (ischemic side)
0	48.1	24.1
22.2	57.1	9.09
0	38.5	30.4
36.4	28.6	18.5
25.5	19.8	7.14
31.8	47.4	24.2
33.3	16.7	37.7
50	40	65.4
	40

[truncated: 10 more sheets: Figure 4g, Figure 4h, Figure 4i, Figure 4j, Figure 5f, Figure 5g, Figure 5h, Sup Figure 6a, Sup Figure 6b, Sup Figure 6c]
